# Supplementary material for: Stakeholder-Oriented Firms Have Feelings and Moral Standing Too
Source: Front Psychol. 2022 Feb 21;13:814624. doi: 10.3389/fpsyg.2022.814624 (PMC8898933; doi:10.3389/fpsyg.2022.814624)
Supplement: Supplementary file 1 [file Data_Sheet_1.xlsx]

## Sheet: FRONTIERS2_EXP1_ANON
StartDate	EndDate	Status	Progress	Duration__in_seconds_	Finished	RecordedDate	DistributionChannel	UserLanguage	profitatt1	profitatt2	stakeatt1	stakeatt2	IDAQF_1	IDAQF_2	IDAQF_3	IDAQF_4	IDAQF_5	stakeholders	longterm	real1	imagine	GENDER	NAT	BORN	IDAQF	IDAQFE	IDAQFA	DUTCH	AGE	STAKEH	ALLSTAKEH
2019-10-02 15:33:09	2019-10-02 15:38:41	0	100	332	1	2019-10-02 15:38:42	anonymous	EN	#NULL!	#NULL!	4	7	6	5	4	6	4	65	75	5	4	1	52	4	5	5	5	1	23	1	1
2019-10-02 15:32:08	2019-10-02 15:38:58	0	100	410	1	2019-10-02 15:38:59	anonymous	EN	#NULL!	#NULL!	4	7	6	5	6	5	6	84	54	4	2	1	52	3	5.6	5.5	5.66667	1	22	1	1
2019-10-02 15:33:21	2019-10-02 15:39:10	0	100	348	1	2019-10-02 15:39:10	qr	EN	4	8	#NULL!	#NULL!	3	5	2	4	2	47	48	2	2	2	132	21	3.2	3	3.33333	0	40	0	0
2019-10-02 15:32:01	2019-10-02 15:39:29	0	100	448	1	2019-10-02 15:39:29	qr	EN	4	8	#NULL!	#NULL!	6	3	2	3	4	19	40	5	2	1	52	3	3.6	2.5	4.33333	1	22	0	0
2019-10-02 15:32:07	2019-10-02 15:39:43	0	100	455	1	2019-10-02 15:39:43	anonymous	EN	4	8	#NULL!	#NULL!	6	7	6	3	7	0	51	5	3	1	52	4	5.8	4.5	6.66667	1	23	0	0
2019-10-02 15:32:16	2019-10-02 15:39:53	0	100	457	1	2019-10-02 15:39:54	qr	EN	#NULL!	#NULL!	6	7	4	4	4	4	3	84	53	4	3	2	70	4	3.8	4	3.66667	0	23	#NULL!	1
2019-10-02 15:33:52	2019-10-02 15:40:01	0	100	369	1	2019-10-02 15:40:01	anonymous	EN	4	8	#NULL!	#NULL!	4	6	3	2	6	21	35	2	7	1	52	2	4.2	2.5	5.33333	1	21	0	0
2019-10-02 15:36:00	2019-10-02 15:40:11	0	100	250	1	2019-10-02 15:40:11	qr	EN	#NULL!	#NULL!	4	7	5	5	3	6	5	72	58	4	6	2	68	2	4.8	4.5	5	0	21	1	1
2019-10-02 15:33:54	2019-10-02 15:40:19	0	100	384	1	2019-10-02 15:40:19	anonymous	EN	#NULL!	#NULL!	4	7	7	4	7	7	7	80	90	5	1	1	52	3	6.4	7	6	1	22	1	1
2019-10-02 15:32:26	2019-10-02 15:40:20	0	100	473	1	2019-10-02 15:40:20	anonymous	EN	#NULL!	#NULL!	4	7	6	6	5	6	6	85	98	5	6	1	52	1	5.8	5.5	6	1	20	1	1
2019-10-02 15:32:34	2019-10-02 15:40:29	0	100	475	1	2019-10-02 15:40:30	qr	EN	4	8	#NULL!	#NULL!	6	4	4	4	5	10	28	4	7	2	68	3	4.6	4	5	0	22	0	0
2019-10-02 15:32:00	2019-10-02 15:40:36	0	100	516	1	2019-10-02 15:40:37	qr	EN	#NULL!	#NULL!	4	7	6	3	7	5	4	82	89	5	2	2	52	4	5	6	4.33333	1	23	1	1
2019-10-02 15:32:06	2019-10-02 15:40:45	0	100	518	1	2019-10-02 15:40:45	qr	EN	4	8	#NULL!	#NULL!	5	3	3	2	4	10	34	1	7	2	68	2	3.4	2.5	4	0	21	0	0
2019-10-02 15:31:53	2019-10-02 15:40:47	0	100	534	1	2019-10-02 15:40:48	qr	EN	#NULL!	#NULL!	4	7	4	4	4	4	4	100	41	4	3	1	63	9	4	4	4	0	28	1	1
2019-10-02 15:32:15	2019-10-02 15:40:54	0	100	518	1	2019-10-02 15:40:54	anonymous	EN	#NULL!	#NULL!	4	7	4	2	7	7	4	81	71	2	6	2	68	2	4.8	7	3.33333	0	21	1	1
2019-10-02 15:32:57	2019-10-02 15:40:56	0	100	479	1	2019-10-02 15:40:57	anonymous	EN	#NULL!	#NULL!	4	7	6	6	6	5	5	50	70	2	7	1	52	5	5.6	5.5	5.66667	1	24	1	1
2019-10-02 15:33:47	2019-10-02 15:40:57	0	100	429	1	2019-10-02 15:40:57	qr	EN	4	8	#NULL!	#NULL!	6	4	6	2	6	25	20	5	6	2	68	3	4.8	4	5.33333	0	22	0	0
2019-10-02 15:32:12	2019-10-02 15:40:58	0	100	525	1	2019-10-02 15:40:58	qr	EN	4	8	#NULL!	#NULL!	4	7	2	3	6	2	17	1	4	1	52	2	4.4	2.5	5.66667	1	21	0	0
2019-10-02 15:32:21	2019-10-02 15:41:10	0	100	528	1	2019-10-02 15:41:10	qr	EN	4	8	#NULL!	#NULL!	6	4	2	4	6	20	21	6	5	1	68	4	4.4	3	5.33333	0	23	0	0
2019-10-02 15:32:36	2019-10-02 15:41:17	0	100	520	1	2019-10-02 15:41:17	anonymous	EN	4	8	#NULL!	#NULL!	5	2	2	2	6	16	18	2	4	1	52	4	3.4	2	4.33333	1	23	0	0
2019-10-02 15:34:44	2019-10-02 15:41:27	0	100	403	1	2019-10-02 15:41:28	qr	EN	4	8	#NULL!	#NULL!	5	5	1	4	5	5	1	3	1	1	52	5	4	2.5	5	1	24	0	0
2019-10-02 15:32:09	2019-10-02 15:41:32	0	100	562	1	2019-10-02 15:41:32	qr	EN	#NULL!	#NULL!	4	7	6	6	6	7	6	85	80	6	2	1	88	4	6.2	6.5	6	0	23	1	1
2019-10-02 15:32:31	2019-10-02 15:41:34	0	100	543	1	2019-10-02 15:41:35	qr	EN	#NULL!	#NULL!	6	7	5	4	5	6	3	81	89	5	1	2	52	5	4.6	5.5	4	1	24	#NULL!	1
2019-10-02 15:32:08	2019-10-02 15:41:38	0	100	569	1	2019-10-02 15:41:38	anonymous	EN	4	8	#NULL!	#NULL!	7	4	1	4	3	15	30	5	2	1	68	4	3.8	2.5	4.66667	0	23	0	0
2019-10-02 15:33:09	2019-10-02 15:41:39	0	100	510	1	2019-10-02 15:41:39	qr	EN	4	8	#NULL!	#NULL!	4	6	3	2	5	30	30	5	1	1	52	5	4	2.5	5	1	24	0	0
2019-10-02 15:32:33	2019-10-02 15:41:52	0	100	559	1	2019-10-02 15:41:52	qr	EN	4	8	#NULL!	#NULL!	5	6	3	5	7	10	30	4	3	1	52	5	5.2	4	6	1	24	0	0
2019-10-02 15:33:38	2019-10-02 15:42:04	0	100	506	1	2019-10-02 15:42:05	qr	EN	4	8	#NULL!	#NULL!	6	3	4	4	3	8	4	6	2	2	52	4	4	4	4	1	23	0	0
2019-10-02 15:33:50	2019-10-02 15:42:07	0	100	497	1	2019-10-02 15:42:08	qr	EN	4	8	#NULL!	#NULL!	5	3	2	3	4	85	15	2	6	1	52	4	3.4	2.5	4	1	23	0	0
2019-10-02 15:33:19	2019-10-02 15:42:09	0	100	529	1	2019-10-02 15:42:09	qr	EN	#NULL!	#NULL!	4	7	7	6	6	7	6	84	51	5	3	2	52	3	6.4	6.5	6.33333	1	22	1	1
2019-10-02 15:33:32	2019-10-02 15:42:14	0	100	521	1	2019-10-02 15:42:14	anonymous	EN	#NULL!	#NULL!	4	7	6	6	4	6	4	75	80	3	3	1	4	4	5.2	5	5.33333	0	23	1	1
2019-10-02 15:32:41	2019-10-02 15:42:32	0	100	591	1	2019-10-02 15:42:32	qr	EN	4	8	#NULL!	#NULL!	7	7	5	4	6	0	0	2	3	2	68	2	5.8	4.5	6.66667	0	21	0	0
2019-10-02 15:32:19	2019-10-02 15:42:47	0	100	627	1	2019-10-02 15:42:47	anonymous	EN	4	8	#NULL!	#NULL!	6	5	4	3	5	10	49	7	1	1	129	8	4.6	3.5	5.33333	0	27	0	0
2019-10-02 15:33:01	2019-10-02 15:42:50	0	100	589	1	2019-10-02 15:42:51	anonymous	EN	#NULL!	#NULL!	4	7	6	6	6	6	5	65	85	5	1	2	26	5	5.8	6	5.66667	0	24	1	1
2019-10-02 15:34:46	2019-10-02 15:43:00	0	100	494	1	2019-10-02 15:43:01	anonymous	EN	4	8	#NULL!	#NULL!	3	1	1	3	3	3	6	2	6	2	82	16	2.2	2	2.33333	0	35	0	0
2019-10-02 15:32:46	2019-10-02 15:43:08	0	100	621	1	2019-10-02 15:43:08	anonymous	EN	4	8	#NULL!	#NULL!	3	4	1	3	5	20	14	2	1	1	52	1	3.2	2	4	1	20	0	0
2019-10-02 15:33:47	2019-10-02 15:43:21	0	100	573	1	2019-10-02 15:43:22	qr	EN	4	8	#NULL!	#NULL!	4	2	4	4	2	79	75	4	4	2	4	3	3.2	4	2.66667	0	22	0	0
2019-10-02 15:32:57	2019-10-02 15:43:22	0	100	624	1	2019-10-02 15:43:22	qr	EN	#NULL!	#NULL!	4	7	5	3	4	6	7	80	87	3	3	1	68	5	5	5	5	0	24	1	1
2019-10-02 15:33:27	2019-10-02 15:43:24	0	100	596	1	2019-10-02 15:43:24	qr	EN	#NULL!	#NULL!	5	7	4	4	6	4	5	70	80	4	5	2	52	3	4.6	5	4.33333	1	22	#NULL!	1
2019-10-02 15:33:51	2019-10-02 15:43:34	0	100	583	1	2019-10-02 15:43:34	qr	EN	#NULL!	#NULL!	4	7	4	4	4	4	4	74	30	4	5	2	79	3	4	4	4	0	22	1	1
2019-10-02 15:32:21	2019-10-02 15:43:43	0	100	682	1	2019-10-02 15:43:43	anonymous	EN	4	8	#NULL!	#NULL!	7	7	2	2	6	24	2	3	5	2	68	5	4.8	2	6.66667	0	24	0	0
2019-10-02 15:31:43	2019-10-02 15:43:49	0	100	726	1	2019-10-02 15:43:50	anonymous	EN	4	8	#NULL!	#NULL!	6	2	2	2	3	8	3	2	5	1	52	5	3	2	3.66667	1	24	0	0
2019-10-02 15:34:26	2019-10-02 15:43:58	0	100	571	1	2019-10-02 15:43:58	anonymous	EN	#NULL!	#NULL!	4	7	4	4	5	5	5	70	85	5	3	1	52	6	4.6	5	4.33333	1	25	1	1
2019-10-02 15:38:25	2019-10-02 15:44:13	0	100	347	1	2019-10-02 15:44:13	anonymous	EN	4	8	#NULL!	#NULL!	4	6	2	7	2	8	12	5	4	1	52	2	4.2	4.5	4	1	21	0	0
2019-10-02 15:31:41	2019-10-02 15:44:18	0	100	757	1	2019-10-02 15:44:19	qr	EN	#NULL!	#NULL!	4	7	5	5	5	6	5	50	70	2	3	2	40	11	5.2	5.5	5	0	30	1	1
2019-10-02 15:32:49	2019-10-02 15:44:34	0	100	705	1	2019-10-02 15:44:35	qr	EN	4	8	#NULL!	#NULL!	5	4	2	4	5	8	14	7	1	2	23	45	4	3	4.66667	0	64	0	0
2019-10-02 15:35:02	2019-10-02 15:45:05	0	100	602	1	2019-10-02 15:45:05	anonymous	EN	4	8	#NULL!	#NULL!	3	3	3	3	3	18	19	5	5	1	52	4	3	3	3	1	23	0	0
2019-10-02 15:33:42	2019-10-02 15:45:24	0	100	702	1	2019-10-02 15:45:25	qr	EN	6	8	#NULL!	#NULL!	5	5	3	3	5	15	27	6	1	2	52	4	4.2	3	5	1	23	#NULL!	0
2019-10-02 15:35:11	2019-10-02 15:45:26	0	100	614	1	2019-10-02 15:45:26	anonymous	EN	#NULL!	#NULL!	4	7	7	6	5	7	6	82	60	5	3	1	26	6	6.2	6	6.33333	0	25	1	1
2019-10-02 15:35:27	2019-10-02 15:45:31	0	100	604	1	2019-10-02 15:45:31	anonymous	EN	#NULL!	#NULL!	4	7	4	3	5	1	2	77	90	3	5	1	48	3	3	3	3	0	22	1	1
2019-10-02 15:32:35	2019-10-02 15:46:21	0	100	825	1	2019-10-02 15:46:21	anonymous	EN	4	8	#NULL!	#NULL!	5	3	4	4	4	11	20	5	3	2	182	13	4	4	4	0	32	0	0
2019-10-02 15:32:30	2019-10-02 15:47:57	0	100	927	1	2019-10-02 15:47:57	qr	EN	#NULL!	#NULL!	4	7	6	4	3	5	4	48	68	4	1	2	52	20	4.4	4	4.66667	1	39	1	1
2019-10-02 15:51:38	2019-10-02 15:55:34	0	100	236	1	2019-10-02 15:55:35	anonymous	EN	#NULL!	#NULL!	4	7	5	4	5	6	3	81	70	4	3	2	52	5	4.6	5.5	4	1	24	1	1
2019-10-02 15:52:37	2019-10-02 15:56:05	0	100	208	1	2019-10-02 15:56:05	anonymous	EN	4	8	#NULL!	#NULL!	6	6	2	6	1	0	26	7	1	1	4	10	4.2	4	4.33333	0	29	0	0
2019-10-02 15:51:42	2019-10-02 15:56:27	0	100	285	1	2019-10-02 15:56:28	anonymous	EN	4	8	#NULL!	#NULL!	6	1	1	3	4	50	50	4	2	1	68	7	3	2	3.66667	0	26	0	0
2019-10-02 15:51:18	2019-10-02 15:56:38	0	100	319	1	2019-10-02 15:56:39	anonymous	EN	6	8	#NULL!	#NULL!	6	4	2	4	2	10	10	5	6	1	52	6	3.6	3	4	1	25	#NULL!	0
2019-10-02 15:52:10	2019-10-02 15:56:43	0	100	272	1	2019-10-02 15:56:43	anonymous	EN	4	8	#NULL!	#NULL!	3	6	3	5	6	35	20	5	5	1	68	7	4.6	4	5	0	26	0	0
2019-10-02 15:51:28	2019-10-02 15:56:53	0	100	324	1	2019-10-02 15:56:53	anonymous	EN	4	8	#NULL!	#NULL!	4	5	3	2	6	35	27	5	2	2	52	5	4	2.5	5	1	24	0	0
2019-10-02 15:49:45	2019-10-02 15:57:02	0	100	436	1	2019-10-02 15:57:02	anonymous	EN	#NULL!	#NULL!	4	7	6	5	3	3	4	80	70	3	5	2	52	6	4.2	3	5	1	25	1	1
2019-10-02 15:51:33	2019-10-02 15:57:06	0	100	333	1	2019-10-02 15:57:07	anonymous	EN	4	8	#NULL!	#NULL!	4	4	2	2	4	29	29	5	2	2	29	7	3.2	2	4	0	26	0	0
2019-10-02 15:53:47	2019-10-02 15:57:08	0	100	201	1	2019-10-02 15:57:08	anonymous	EN	4	8	#NULL!	#NULL!	6	3	3	3	5	25	35	6	2	1	52	7	4	3	4.66667	1	26	0	0
2019-10-02 15:51:40	2019-10-02 15:57:09	0	100	329	1	2019-10-02 15:57:09	anonymous	EN	#NULL!	#NULL!	4	7	1	1	1	1	1	80	40	6	2	1	52	7	1	1	1	1	26	1	1
2019-10-02 15:51:36	2019-10-02 15:57:10	0	100	334	1	2019-10-02 15:57:10	anonymous	EN	#NULL!	#NULL!	4	7	5	4	6	6	6	85	70	4	2	1	192	6	5.4	6	5	0	25	1	1
2019-10-02 15:52:17	2019-10-02 15:57:21	0	100	304	1	2019-10-02 15:57:21	anonymous	EN	#NULL!	#NULL!	4	4	6	4	6	7	6	70	75	2	3	1	52	7	5.8	6.5	5.33333	1	26	#NULL!	1
2019-10-02 15:51:48	2019-10-02 15:57:24	0	100	336	1	2019-10-02 15:57:25	anonymous	EN	4	4	#NULL!	#NULL!	7	2	2	4	6	0	20	5	2	2	52	3	4.2	3	5	1	22	#NULL!	0
2019-10-02 15:51:30	2019-10-02 15:57:34	0	100	364	1	2019-10-02 15:57:34	anonymous	EN	#NULL!	#NULL!	4	7	7	6	1	7	7	100	94	6	1	2	166	6	5.6	4	6.66667	0	25	1	1
2019-10-02 15:51:52	2019-10-02 15:57:38	0	100	346	1	2019-10-02 15:57:39	anonymous	EN	#NULL!	#NULL!	4	7	7	6	4	7	6	100	90	3	5	1	68	6	6	5.5	6.33333	0	25	1	1
2019-10-02 15:51:40	2019-10-02 15:57:40	0	100	359	1	2019-10-02 15:57:40	anonymous	EN	4	8	#NULL!	#NULL!	5	5	2	2	5	35	35	6	1	1	171	18	3.8	2	5	0	37	0	0
2019-10-02 15:52:01	2019-10-02 15:57:42	0	100	341	1	2019-10-02 15:57:43	anonymous	EN	#NULL!	#NULL!	4	7	7	4	5	5	5	15	82	1	2	2	52	4	5.2	5	5.33333	1	23	1	1
2019-10-02 15:51:51	2019-10-02 15:57:57	0	100	365	1	2019-10-02 15:57:57	anonymous	EN	4	8	#NULL!	#NULL!	5	5	1	3	3	40	10	6	2	2	52	6	3.4	2	4.33333	1	25	0	0
2019-10-02 15:52:02	2019-10-02 15:58:04	0	100	361	1	2019-10-02 15:58:04	anonymous	EN	#NULL!	#NULL!	4	7	6	6	5	5	6	81	82	6	3	1	52	6	5.6	5	6	1	25	1	1
2019-10-02 15:52:09	2019-10-02 15:58:11	0	100	362	1	2019-10-02 15:58:12	anonymous	EN	4	8	#NULL!	#NULL!	5	3	3	3	3	35	40	5	2	2	52	4	3.4	3	3.66667	1	23	0	0
2019-10-02 15:52:24	2019-10-02 15:58:14	0	100	349	1	2019-10-02 15:58:15	anonymous	EN	4	8	#NULL!	#NULL!	4	3	4	4	5	1	1	3	3	2	52	6	4	4	4	1	25	0	0
2019-10-02 15:52:47	2019-10-02 15:58:27	0	100	339	1	2019-10-02 15:58:27	anonymous	EN	#NULL!	#NULL!	4	8	6	4	4	6	6	50	75	5	3	2	52	4	5.2	5	5.33333	1	23	#NULL!	1
2019-10-02 15:52:01	2019-10-02 15:58:31	0	100	390	1	2019-10-02 15:58:31	anonymous	EN	4	7	#NULL!	#NULL!	6	6	5	5	5	25	50	6	1	1	52	7	5.4	5	5.66667	1	26	#NULL!	0
2019-10-02 15:53:33	2019-10-02 15:58:31	0	100	298	1	2019-10-02 15:58:32	anonymous	EN	#NULL!	#NULL!	4	7	6	6	5	4	5	80	80	4	5	1	88	5	5.2	4.5	5.66667	0	24	1	1
2019-10-02 15:51:39	2019-10-02 15:58:35	0	100	416	1	2019-10-02 15:58:36	anonymous	EN	4	4	#NULL!	#NULL!	2	2	3	4	2	39	68	4	5	2	52	4	2.6	3.5	2	1	23	#NULL!	0
2019-10-02 15:51:39	2019-10-02 15:58:36	0	100	417	1	2019-10-02 15:58:37	anonymous	EN	#NULL!	#NULL!	5	7	6	5	5	6	4	70	56	1	6	1	64	4	5.2	5.5	5	0	23	#NULL!	1
2019-10-02 15:52:43	2019-10-02 15:58:43	0	100	359	1	2019-10-02 15:58:44	anonymous	EN	#NULL!	#NULL!	4	7	4	6	5	6	3	62	76	5	4	1	52	7	4.8	5.5	4.33333	1	26	1	1
2019-10-02 15:52:10	2019-10-02 15:58:52	0	100	401	1	2019-10-02 15:58:52	anonymous	EN	#NULL!	#NULL!	4	7	6	5	6	6	6	85	75	5	6	1	88	6	5.8	6	5.66667	0	25	1	1
2019-10-02 15:51:45	2019-10-02 15:58:52	0	100	426	1	2019-10-02 15:58:52	anonymous	EN	5	7	#NULL!	#NULL!	5	6	5	3	4	69	69	5	4	1	52	6	4.6	4	5	1	25	#NULL!	0
2019-10-02 15:52:23	2019-10-02 15:59:00	0	100	397	1	2019-10-02 15:59:01	anonymous	EN	4	8	#NULL!	#NULL!	5	4	3	3	5	65	70	5	2	1	52	6	4	3	4.66667	1	25	0	0
2019-10-02 15:51:45	2019-10-02 15:59:05	0	100	440	1	2019-10-02 15:59:06	anonymous	EN	#NULL!	#NULL!	4	7	4	4	3	4	4	20	73	3	5	2	52	4	3.8	3.5	4	1	23	1	1
2019-10-02 15:54:24	2019-10-02 15:59:08	0	100	283	1	2019-10-02 15:59:08	anonymous	EN	#NULL!	#NULL!	4	7	3	6	5	5	6	20	40	6	1	1	39	8	5	5	5	0	27	1	1
2019-10-02 15:51:19	2019-10-02 15:59:11	0	100	471	1	2019-10-02 15:59:11	anonymous	EN	#NULL!	#NULL!	4	7	4	4	4	4	4	80	80	2	5	2	52	9	4	4	4	1	28	1	1
2019-10-02 15:52:33	2019-10-02 15:59:17	0	100	404	1	2019-10-02 15:59:17	anonymous	EN	#NULL!	#NULL!	4	7	4	4	4	4	4	76	0	3	4	2	52	5	4	4	4	1	24	1	1
2019-10-02 15:52:05	2019-10-02 15:59:26	0	100	441	1	2019-10-02 15:59:27	anonymous	EN	4	8	#NULL!	#NULL!	2	7	2	2	7	9	10	6	2	2	41	6	4	2	5.33333	0	25	0	0
2019-10-02 15:51:51	2019-10-02 15:59:27	0	100	456	1	2019-10-02 15:59:28	anonymous	EN	6	4	#NULL!	#NULL!	6	6	4	4	6	86	66	6	2	1	52	4	5.2	4	6	1	23	#NULL!	0
2019-10-02 15:52:02	2019-10-02 15:59:33	0	100	450	1	2019-10-02 15:59:33	anonymous	EN	4	8	#NULL!	#NULL!	5	7	2	3	3	20	65	3	5	1	52	3	4	2.5	5	1	22	0	0
2019-10-02 15:51:56	2019-10-02 15:59:36	0	100	459	1	2019-10-02 15:59:37	anonymous	EN	#NULL!	#NULL!	4	7	6	5	6	6	3	80	70	6	1	1	52	6	5.2	6	4.66667	1	25	1	1
2019-10-02 15:51:55	2019-10-02 15:59:49	0	100	474	1	2019-10-02 15:59:49	anonymous	EN	4	8	#NULL!	#NULL!	4	4	4	5	5	20	10	4	3	2	52	4	4.4	4.5	4.33333	1	23	0	0
2019-10-02 15:51:54	2019-10-02 15:59:53	0	100	479	1	2019-10-02 15:59:54	anonymous	EN	#NULL!	#NULL!	4	7	4	4	4	4	1	100	1	7	1	2	52	4	3.4	4	3	1	23	1	1
2019-10-02 15:52:00	2019-10-02 16:00:24	0	100	503	1	2019-10-02 16:00:24	anonymous	EN	4	8	#NULL!	#NULL!	5	6	3	6	6	10	14	7	1	1	172	6	5.2	4.5	5.66667	0	25	0	0
2019-10-02 15:51:45	2019-10-02 16:00:30	0	100	525	1	2019-10-02 16:00:31	anonymous	EN	#NULL!	#NULL!	4	7	5	6	6	6	7	50	100	6	1	2	104	6	6	6	6	0	25	1	1
2019-10-02 15:56:06	2019-10-02 16:00:32	0	100	265	1	2019-10-02 16:00:32	anonymous	EN	6	8	#NULL!	#NULL!	5	3	3	5	3	35	34	6	2	1	52	8	3.8	4	3.66667	1	27	#NULL!	0
2019-10-02 15:54:01	2019-10-02 16:02:02	0	100	480	1	2019-10-02 16:02:02	anonymous	EN	#NULL!	#NULL!	4	7	1	1	1	1	1	90	100	2	2	1	52	4	1	1	1	1	23	1	1
2019-10-02 20:40:38	2019-10-02 20:46:19	0	100	340	1	2019-10-02 20:46:19	anonymous	EN	#NULL!	#NULL!	4	8	2	7	6	2	2	56	60	5	2	1	52	-4	3.8	4	3.66667	1	15	#NULL!	1
2019-10-02 19:30:56	2019-10-02 19:39:55	0	100	539	1	2019-10-02 19:39:56	anonymous	EN	#NULL!	#NULL!	4	7	5	5	6	7	5	80	100	5	1	1	52	6	5.6	6.5	5	1	25	1	1

## Sheet: Caption
Experiment_1
