# Supplementary material for: Stakeholder-Oriented Firms Have Feelings and Moral Standing Too
Source: Front Psychol. 2022 Feb 21;13:814624. doi: 10.3389/fpsyg.2022.814624 (PMC8898933; doi:10.3389/fpsyg.2022.814624)
Supplement: Supplementary file 2 [file Data_Sheet_2.xlsx]

## Sheet: FRONTIERS2_EXP2_ANON
StartDate	EndDate	Status	Progress	Duration__in_seconds	Finished	RecordedDate	DistributionChannel	UserLanguage	profitatt1	profitatt2	stakeatt1	stakeatt2	IDAQF_1	IDAQF_2	IDAQF_3	IDAQF_4	IDAQF_5	stakeholders	longterm	real1	real2	EDU	EDU_7_TEXT	BE	BE_3_TEXT	OCC	OCC_9_TEXT	NAT	BORN	STAKEH	ALLSTAKEH	IDAQF	IDAQFA	IDAQFE	GENDER	AS	AGE	USA
2018-05-09 15:47:10	2018-05-09 15:57:46	0	100	436	1	2018-05-09 15:57:48	anonymous	EN	#NULL!	#NULL!	4	7	6	6	3	4	6	48	53	3	3	5		1		1		4	34	1	1	5	6	3.5	1	1	52	1
2018-05-09 15:39:13	2018-05-09 16:01:47	0	100	1153	1	2018-05-09 16:01:48	anonymous	EN	#NULL!	#NULL!	4	7	6	4	5	6	4	45	42	8	9	2		2		7		35	9	1	1	5	4.66667	5.5	2	0	27	0
2018-05-09 15:52:46	2017-05-05 16:02:50	0	100	403	1	2018-05-09 16:02:52	anonymous	EN	#NULL!	#NULL!	4	7	4	4	5	4	4	41	74	2	4	4		1		7		4	25	1	1	4.2	4	4.5	2	1	43	1
2018-05-09 16:03:35	2018-05-09 16:10:04	0	100	188	1	2018-05-09 16:10:05	anonymous	EN	#NULL!	#NULL!	4	7	7	7	7	7	7	79	30	4	5	3		2		1		4	7	1	1	7	7	7	2	1	25	1
2018-05-09 16:10:11	2018-05-09 16:16:39	0	100	187	1	2018-05-09 16:16:41	anonymous	EN	#NULL!	#NULL!	4	7	6	6	6	7	6	51	72	9	9	3		2		1		4	25	1	1	6.2	6	6.5	2	1	43	1
2018-05-09 16:09:59	2018-05-09 16:23:43	0	100	623	1	2018-05-09 16:23:44	anonymous	EN	#NULL!	#NULL!	4	7	6	6	4	6	6	50	70	4	4	3		2		1		4	23	1	1	5.6	6	5	2	1	41	1
2018-05-09 16:15:28	2018-05-09 16:24:33	0	100	344	1	2018-05-09 16:24:34	anonymous	EN	#NULL!	#NULL!	4	7	6	6	5	6	5	70	80	4	8	4		2		7		4	13	1	1	5.6	5.66667	5.5	2	1	31	1
2018-05-09 16:17:19	2018-05-09 16:25:33	0	100	294	1	2018-05-09 16:25:34	anonymous	EN	#NULL!	#NULL!	4	7	5	6	4	5	4	30	70	4	5	4		2		2		4	22	1	1	4.8	5	4.5	2	1	40	1
2018-05-09 16:17:12	2018-05-09 16:27:44	0	100	432	1	2018-05-09 16:27:46	anonymous	EN	#NULL!	#NULL!	4	7	1	1	1	1	1	25	51	8	9	3		1		6		194	2	1	1	1	1	1	2	0	20	0
2018-05-09 16:19:12	2018-05-09 16:29:33	0	100	420	1	2018-05-09 16:29:35	anonymous	EN	#NULL!	#NULL!	4	7	6	6	5	6	5	68	71	5	5	3		2		2		4	23	1	1	5.6	5.66667	5.5	2	1	41	1
2018-05-09 16:30:28	2018-05-09 16:37:11	0	100	202	1	2018-05-09 16:37:13	anonymous	EN	#NULL!	#NULL!	4	7	7	7	6	7	6	46	58	8	8	4		1		1		4	13	1	1	6.6	6.66667	6.5	1	1	31	1
2018-05-09 20:05:48	2018-05-09 20:16:48	0	100	459	1	2018-05-09 20:16:49	anonymous	EN	#NULL!	#NULL!	4	7	6	6	6	6	6	50	60	5	8	4		2		1		194	20	1	1	6	6	6	2	0	38	0
2018-05-09 08:43:25	2018-05-09 08:58:25	0	100	700	1	2018-05-09 08:58:27	anonymous	EN	#NULL!	#NULL!	4	7	3	3	4	3	5	75	60	5	5	4		2		6		68	5	1	1	3.6	3.66667	3.5	2	0	23	0
2018-05-09 09:02:43	2018-05-09 09:08:16	0	100	132	1	2018-05-09 09:08:17	anonymous	EN	#NULL!	#NULL!	4	7	4	4	4	4	4	40	50	4	5	3		3		2		189	6	1	1	4	4	4	1	0	24	0
2018-05-09 09:01:28	2018-05-09 09:10:17	0	100	328	1	2018-05-09 09:10:17	anonymous	EN	#NULL!	#NULL!	4	7	6	6	2	4	6	90	91	2	2	5		2		4		4	12	1	1	4.8	6	3	2	1	30	1
2018-05-09 09:05:09	2018-05-09 09:15:40	0	100	431	1	2018-05-09 09:15:41	anonymous	EN	#NULL!	#NULL!	4	7	7	7	4	1	5	50	80	5	9	3		2		2		48	9	1	1	4.8	6.33333	2.5	1	0	27	0
2018-05-09 09:33:16	2018-05-09 09:47:03	0	100	626	1	2018-05-09 09:47:04	anonymous	EN	#NULL!	#NULL!	4	7	7	7	1	1	1	92	66	9	5	3		2		1		194	19	1	1	3.4	5	1	1	0	37	0
2018-05-09 09:39:40	2018-05-09 09:48:21	0	100	320	1	2018-05-09 09:48:21	anonymous	EN	#NULL!	#NULL!	4	7	7	4	1	7	1	75	80	5	9	3		1		2		62	16	1	1	4	4	4	2	0	34	0
2018-05-09 09:51:48	2018-05-09 09:58:36	0	100	207	1	2018-05-09 09:58:37	anonymous	EN	#NULL!	#NULL!	4	7	1	1	1	1	1	50	81	5	9	3		2		2		4	5	1	1	1	1	1	1	1	23	1
2018-05-09 09:44:01	2018-05-09 10:13:19	0	100	1558	1	2018-05-09 10:13:19	anonymous	EN	#NULL!	#NULL!	4	7	6	5	5	5	5	60	75	5	8	5		2		1		4	9	1	1	5.2	5.33333	5	1	1	27	1
2018-05-09 10:04:55	2018-05-09 10:21:16	0	100	781	1	2018-05-09 10:21:17	anonymous	EN	#NULL!	#NULL!	4	7	5	4	4	5	5	80	75	4	4	4		1		1		4	38	1	1	4.6	4.66667	4.5	1	1	56	1
2018-05-09 10:20:51	2018-05-09 10:28:29	0	100	258	1	2018-05-09 10:28:30	anonymous	EN	#NULL!	#NULL!	4	7	7	6	1	7	7	50	50	5	2	3		1		1		4	29	1	1	5.6	6.66667	4	2	1	47	1
2018-05-09 10:52:37	2018-05-09 11:00:51	0	100	293	1	2018-05-09 11:00:55	anonymous	EN	#NULL!	#NULL!	4	7	1	1	1	1	1	65	50	8	8	3		2		6		4	16	1	1	1	1	1	2	1	34	1
2018-05-09 17:44:58	2018-05-09 17:51:48	0	100	209	1	2018-05-09 17:51:48	anonymous	EN	#NULL!	#NULL!	4	7	7	5	5	5	7	75	51	5	8	3		2		4		68	9	1	1	5.8	6.33333	5	2	0	27	0
2018-05-09 17:48:00	2018-05-09 17:53:18	0	100	118	1	2018-05-09 17:53:18	anonymous	EN	#NULL!	#NULL!	4	7	5	5	3	4	4	68	67	5	8	3		2		1		68	28	1	1	4.2	4.66667	3.5	1	0	46	0
2018-05-09 17:46:14	2018-05-09 17:55:10	0	100	336	1	2018-05-09 17:55:11	anonymous	EN	#NULL!	#NULL!	4	7	5	4	5	4	4	85	57	5	4	3		1		1		68	28	1	1	4.4	4.33333	4.5	1	0	46	0
2018-05-09 17:43:57	2018-05-09 18:01:51	0	100	874	1	2018-05-09 18:01:52	anonymous	EN	#NULL!	#NULL!	4	7	6	5	4	5	5	40	51	5	9	4		1		6		68	8	1	1	5	5.33333	4.5	1	0	26	0
2018-05-09 17:57:34	2018-05-09 18:01:56	0	100	62	1	2018-05-09 18:01:56	anonymous	EN	#NULL!	#NULL!	4	7	1	1	1	1	1	60	56	9	9	2		2		6		68	79	1	1	1	1	1	1	0	97	0
2018-05-09 23:46:08	2018-05-09 23:52:21	0	100	173	1	2018-05-09 23:52:21	anonymous	EN	#NULL!	#NULL!	4	7	5	6	4	3	5	50	64	9	9	6		2		1		27	17	1	1	4.6	5.33333	3.5	1	0	35	0
2018-05-09 23:50:56	2018-05-09 23:56:04	0	100	107	1	2018-05-09 23:56:04	anonymous	EN	#NULL!	#NULL!	4	7	4	6	3	5	5	72	48	4	5	4		2		1		27	6	1	1	4.6	5	4	2	0	24	0
2018-05-09 23:48:30	2018-05-09 23:57:00	0	100	309	1	2018-05-09 23:57:00	anonymous	EN	#NULL!	#NULL!	4	7	5	7	6	5	7	62	72	5	9	4		2		1		27	6	1	1	6	6.33333	5.5	2	0	24	0
2018-05-09 23:47:55	2018-05-09 23:57:53	0	100	397	1	2018-05-09 23:57:53	anonymous	EN	#NULL!	#NULL!	4	7	5	3	4	3	3	50	50	9	9	5		2		1		27	10	1	1	3.6	3.66667	3.5	1	0	28	0
2018-05-09 23:58:58	2018-05-10 00:04:38	0	100	139	1	2018-05-10 00:04:38	anonymous	EN	#NULL!	#NULL!	4	7	5	7	6	7	6	90	75	8	5	3		2		1		27	4	1	1	6.2	6	6.5	1	0	22	0
2018-05-09 23:58:19	2018-05-10 00:06:56	0	100	316	1	2018-05-10 00:06:57	anonymous	EN	#NULL!	#NULL!	4	7	7	3	1	7	4	64	82	8	9	4		2		1		4	4	1	1	4.4	4.66667	4	1	1	22	1
2018-05-10 00:03:36	2018-05-10 00:07:28	0	100	31	1	2018-05-10 00:07:28	anonymous	EN	#NULL!	#NULL!	4	7	1	1	1	1	1	80	60	4	5	3		2		1		27	3	1	1	1	1	1	2	0	21	0
2018-05-10 00:06:50	2018-05-10 00:12:51	0	100	161	1	2018-05-10 00:12:52	anonymous	EN	#NULL!	#NULL!	4	7	7	7	7	7	7	3	51	9	1	3		2		7		27	32	1	1	7	7	7	2	0	50	0
2018-05-09 17:41:47	2018-05-09 17:48:46	0	100	218	1	2018-05-09 17:48:47	anonymous	EN	#NULL!	#NULL!	4	4	4	4	4	4	4	79	80	5	8	3		1		1		68	30	#NULL!	1	4	4	4	2	0	48	0
2018-05-09 15:35:46	2018-05-09 15:42:48	0	100	222	1	2018-05-09 15:42:49	anonymous	EN	#NULL!	#NULL!	4	7	1	1	1	1	1	40	41	9	9	2		2		6		62	1	1	1	1	1	1	1	0	19	0
2018-05-09 15:40:55	2018-05-09 16:22:29	0	100	2293	1	2018-05-09 16:22:31	anonymous	EN	#NULL!	#NULL!	4	7	6	6	6	6	6	80	66	5	5	3		2		2		4	26	1	1	6	6	6	2	1	44	1
2018-05-09 16:20:42	2018-05-09 16:28:08	0	100	246	1	2018-05-09 16:28:09	anonymous	EN	#NULL!	#NULL!	4	7	6	7	5	7	7	81	70	8	8	4		2		1		68	27	1	1	6.4	6.66667	6	1	0	45	0
2018-05-09 16:00:20	2018-05-09 17:08:04	0	100	3863	1	2018-05-09 17:08:05	anonymous	EN	#NULL!	#NULL!	4	7	3	5	6	6	7	99	83	5	8	2		1		6		75	5	1	1	5.4	5	6	2	0	23	0
2018-05-09 16:26:42	2018-05-09 17:15:27	0	100	2725	1	2018-05-09 17:15:28	anonymous	EN	#NULL!	#NULL!	4	7	7	3	5	4	5	50	51	8	8	3		2		1		4	2	1	1	4.8	5	4.5	1	1	20	1
2018-05-09 21:55:30	2018-05-09 21:57:27	0	100	-83	1	2018-05-09 21:57:28	anonymous	EN	#NULL!	#NULL!	4	7	2	3	4	5	3	70	55	5	8	2		2		1		68	8	1	1	3.4	2.66667	4.5	1	0	26	0
2018-05-09 23:52:29	2018-05-09 23:58:29	0	100	159	1	2018-05-09 23:58:29	anonymous	EN	#NULL!	#NULL!	4	7	6	5	5	5	6	50	60	5	5	3		2		6		27	1	1	1	5.4	5.66667	5	1	0	19	0
2018-05-10 00:01:42	2018-05-10 00:09:33	0	100	270	1	2018-05-10 00:09:33	anonymous	EN	#NULL!	#NULL!	4	7	7	2	1	1	5	76	50	5	5	2		3	A few high school classes	3		4	79	1	1	3.2	4.66667	1	2	1	97	1
2018-05-09 16:27:12	2018-05-09 16:31:55	0	100	82	1	2018-05-09 16:31:56	anonymous	EN	#NULL!	#NULL!	4	4	7	7	1	1	1	71	37	5	8	3		1		7		4	16	#NULL!	1	3.4	5	1	2	1	34	1
2018-05-09 18:29:36	2018-05-09 18:32:20	0	100	-37	1	2018-05-09 18:32:20	anonymous	EN	#NULL!	#NULL!	6	4	3	5	3	4	3	53	57	4	4	3		2		6		68	1	#NULL!	1	3.6	3.66667	3.5	1	0	19	0
2018-05-09 15:37:55	2018-05-09 15:49:37	0	100	502	1	2018-05-09 15:49:39	anonymous	EN	4	4	#NULL!	#NULL!	6	5	5	5	6	45	50	5	4	4		2		1		88	31	0	0	5.4	5.66667	5	2	0	49	0
2018-05-09 16:14:41	2018-05-09 16:19:12	0	100	70	1	2018-05-09 16:19:13	anonymous	EN	4	4	#NULL!	#NULL!	4	4	4	4	4	100	100	8	8	4		2		1		4	10	0	0	4	4	4	2	1	28	1
2018-05-09 16:20:08	2018-05-09 17:29:12	0	100	3943	1	2018-05-09 17:29:13	anonymous	EN	4	4	#NULL!	#NULL!	4	5	5	5	4	1	4	5	8	5		2		1		4	12	0	0	4.6	4.33333	5	2	1	30	1
2018-05-09 20:05:17	2018-05-09 20:22:48	0	100	850	1	2018-05-09 20:22:49	anonymous	EN	4	4	#NULL!	#NULL!	7	7	7	7	7	9	5	8	8	3		2		6		4	2	0	0	7	7	7	2	1	20	1
2018-05-09 15:42:31	2018-05-09 15:50:18	0	100	267	1	2018-05-09 15:50:19	anonymous	EN	4	4	#NULL!	#NULL!	5	4	3	3	3	61	71	3	2	3		2		4		4	25	0	0	3.6	4	3	2	1	43	1
2018-05-09 15:52:04	2018-05-09 16:00:16	0	100	292	1	2018-05-09 16:00:17	anonymous	EN	4	4	#NULL!	#NULL!	5	4	1	4	2	50	70	8	8	4		2		1		4	7	0	0	3.2	3.66667	2.5	2	1	25	1
2018-05-09 16:19:57	2018-05-09 16:25:21	0	100	123	1	2018-05-09 16:25:24	anonymous	EN	4	4	#NULL!	#NULL!	4	5	4	4	5	25	7	8	5	3		2		1		4	13	0	0	4.4	4.66667	4	2	1	31	1
2018-05-09 16:14:42	2018-05-09 16:25:36	0	100	453	1	2018-05-09 16:25:37	anonymous	EN	4	4	#NULL!	#NULL!	6	4	3	3	4	80	60	4	5	3		2		1		4	19	0	0	4	4.66667	3	1	1	37	1
2018-05-09 16:18:46	2018-05-09 16:31:07	0	100	540	1	2018-05-09 16:31:08	anonymous	EN	4	4	#NULL!	#NULL!	7	6	3	3	7	100	100	4	3	4		2		1		4	31	0	0	5.2	6.66667	3	2	1	49	1
2018-05-09 09:02:43	2018-05-09 09:10:10	0	100	246	1	2018-05-09 09:10:10	anonymous	EN	4	4	#NULL!	#NULL!	1	1	1	4	1	4	19	5	5	3		2		2		4	4	0	0	1.6	1	2.5	1	1	22	1
2018-05-09 09:00:50	2018-05-09 09:11:05	0	100	415	1	2018-05-09 09:11:06	anonymous	EN	4	4	#NULL!	#NULL!	5	5	5	7	6	100	100	5	9	2		2		4		4	2	0	0	5.6	5.33333	6	1	1	20	1
2018-05-09 09:33:55	2018-05-09 09:39:10	0	100	114	1	2018-05-09 09:39:11	anonymous	EN	4	4	#NULL!	#NULL!	7	7	6	5	6	30	51	5	5	3		2		6		4	9	0	0	6.2	6.66667	5.5	2	1	27	1
2018-05-09 09:42:58	2018-05-09 09:52:14	0	100	355	1	2018-05-09 09:52:15	anonymous	EN	4	4	#NULL!	#NULL!	6	6	1	2	6	10	24	8	8	5		2		1		4	14	0	0	4.2	6	1.5	1	1	32	1
2018-05-09 09:31:02	2018-05-09 09:52:46	0	100	1103	1	2018-05-09 09:52:47	anonymous	EN	4	4	#NULL!	#NULL!	7	6	4	6	4	0	24	5	5	4		1		2		4	21	0	0	5.4	5.66667	5	1	1	39	1
2018-05-09 23:59:37	2018-05-09 00:05:53	0	100	175	1	2018-05-10 00:05:53	anonymous	EN	4	4	#NULL!	#NULL!	6	6	6	7	6	32	50	8	8	5		2		1		4	23	0	0	6.2	6	6.5	1	1	41	1
2018-05-09 16:23:29	2018-05-09 16:43:02	0	100	973	1	2018-05-09 16:43:03	anonymous	EN	4	4	#NULL!	#NULL!	6	6	2	2	6	80	50	9	9	3		2		9	freelance	4	30	0	0	4.4	6	2	2	1	48	1
2018-05-09 10:44:53	2018-05-09 11:01:54	0	100	820	1	2018-05-09 11:01:55	anonymous	EN	4	4	#NULL!	#NULL!	5	4	3	3	5	74	69	5	3	3		2		1		194	16	0	0	4	4.66667	3	2	0	34	0
2018-05-09 17:46:20	2018-05-09 17:58:56	0	100	556	1	2018-05-09 17:58:57	anonymous	EN	4	4	#NULL!	#NULL!	4	3	3	3	3	4	6	4	5	5		1		4		68	33	0	0	3.2	3.33333	3	1	0	51	0
2018-05-09 20:56:17	2018-05-09 21:01:56	0	100	139	1	2018-05-09 21:01:57	anonymous	EN	4	4	#NULL!	#NULL!	5	6	2	2	5	15	20	5	5	3		2		6		68	3	0	0	4	5.33333	2	2	0	21	0
2018-05-10 00:03:48	2018-05-10 00:10:59	0	100	231	1	2018-05-10 00:11:00	anonymous	EN	4	4	#NULL!	#NULL!	3	3	4	2	2	23	49	5	9	5		2		4		4	10	0	0	2.8	2.66667	3	1	1	28	1
2018-05-09 15:35:33	2018-05-09 15:42:52	0	100	238	1	2018-05-09 15:42:53	anonymous	EN	4	4	#NULL!	#NULL!	2	2	2	3	2	4	21	5	2	2		2		4		4	6	0	0	2.2	2	2.5	1	1	24	1
2018-05-09 15:37:23	2018-05-09 15:46:36	0	100	352	1	2018-05-09 15:46:37	anonymous	EN	4	4	#NULL!	#NULL!	7	3	3	2	3	5	10	8	8	5		1		1		4	30	0	0	3.6	4.33333	2.5	1	1	48	1
2018-05-09 15:59:25	2018-05-09 16:06:54	0	100	249	1	2018-05-09 16:06:56	anonymous	EN	4	4	#NULL!	#NULL!	5	7	2	3	7	73	63	5	1	3		2		2		194	8	0	0	4.8	6.33333	2.5	2	0	26	0
2018-05-09 16:00:51	2018-05-09 16:12:13	0	100	481	1	2018-05-09 16:12:15	anonymous	EN	4	4	#NULL!	#NULL!	7	6	1	1	6	51	44	4	5	4		1		1		62	9	0	0	4.2	6.33333	1	2	0	27	0
2018-05-09 16:07:48	2018-05-09 16:13:15	0	100	127	1	2018-05-09 16:13:16	anonymous	EN	4	4	#NULL!	#NULL!	1	1	1	1	1	35	31	1	5	2		2		4		4	2	0	0	1	1	1	2	1	20	1
2018-05-09 16:08:16	2018-05-09 16:23:38	0	100	721	1	2018-05-09 16:23:39	anonymous	EN	4	4	#NULL!	#NULL!	5	5	3	2	5	38	45	8	8	4		1		1		4	26	0	0	4	5	2.5	1	1	44	1
2018-05-09 16:16:54	2018-05-09 16:23:41	0	100	207	1	2018-05-09 16:23:43	anonymous	EN	4	4	#NULL!	#NULL!	6	3	1	3	5	30	60	5	5	3		1		4		4	7	0	0	3.6	4.66667	2	1	1	25	1
2018-05-09 16:12:21	2018-05-09 16:29:59	0	100	858	1	2018-05-09 16:30:00	anonymous	EN	4	4	#NULL!	#NULL!	6	6	4	6	6	20	10	5	8	5		2		2		86	32	0	0	5.6	6	5	1	0	50	0
2018-05-09 16:24:06	2018-05-09 16:35:28	0	100	482	1	2018-05-09 16:35:30	anonymous	EN	4	4	#NULL!	#NULL!	6	6	1	1	6	32	2	4	4	4		2		1		194	13	0	0	4	6	1	1	0	31	0
2018-05-09 09:18:34	2018-05-09 09:32:20	0	100	626	1	2018-05-09 09:32:20	anonymous	EN	4	4	#NULL!	#NULL!	7	7	2	2	5	19	37	5	5	3		2		2		4	28	0	0	4.6	6.33333	2	1	1	46	1
2018-05-09 09:30:54	2018-05-09 09:47:24	0	100	790	1	2018-05-09 09:47:26	anonymous	EN	4	4	#NULL!	#NULL!	7	7	1	1	7	60	85	5	8	3		2		1		4	32	0	0	4.6	7	1	1	1	50	1
2018-05-09 09:39:42	2018-05-09 09:52:35	0	100	572	1	2018-05-09 09:52:35	anonymous	EN	4	4	#NULL!	#NULL!	7	7	7	7	7	80	50	4	2	3		2		2		194	14	0	0	7	7	7	1	0	32	0
2018-05-09 09:48:40	2018-05-09 09:54:20	0	100	140	1	2018-05-09 09:54:21	anonymous	EN	4	4	#NULL!	#NULL!	7	7	2	7	7	18	15	5	8	4		2		2		194	14	0	0	6	7	4.5	2	0	32	0
2018-05-09 10:03:53	2018-05-09 10:13:54	0	100	400	1	2018-05-09 10:13:55	anonymous	EN	4	4	#NULL!	#NULL!	7	7	1	4	7	0	20	8	4	4		1		7		4	19	0	0	5.2	7	2.5	2	1	37	1
2018-05-09 13:13:02	2018-05-09 13:16:52	0	100	29	1	2018-05-09 13:16:54	anonymous	EN	4	4	#NULL!	#NULL!	6	6	1	1	1	5	8	8	9	4		2		1		4	32	0	0	3	4.33333	1	1	1	50	1
2018-05-09 17:40:05	2018-05-09 17:45:36	0	100	130	1	2018-05-09 17:45:36	anonymous	EN	4	4	#NULL!	#NULL!	7	7	1	3	7	45	60	5	3	4		2		6		68	1	0	0	5	7	2	1	0	19	0
2018-05-09 17:40:02	2018-05-09 17:48:11	0	100	288	1	2018-05-09 17:48:12	anonymous	EN	4	4	#NULL!	#NULL!	2	1	7	6	1	5	30	9	9	3		2		6		68	8	0	0	3.4	1.33333	6.5	2	0	26	0
2018-05-09 17:46:53	2018-05-09 17:51:44	0	100	90	1	2018-05-09 17:51:44	anonymous	EN	4	4	#NULL!	#NULL!	7	2	2	2	2	21	9	8	8	5		1		1		68	15	0	0	3	3.66667	2	1	0	33	0
2018-05-09 23:48:24	2018-05-09 23:52:55	0	100	71	1	2018-05-09 23:52:55	anonymous	EN	4	4	#NULL!	#NULL!	1	1	1	1	1	4	11	3	3	6		2		4		4	8	0	0	1	1	1	2	1	26	1
2018-05-09 23:49:37	2018-05-09 23:58:52	0	100	354	1	2018-05-09 23:58:52	anonymous	EN	4	4	#NULL!	#NULL!	4	7	2	2	3	40	60	5	3	3		2		6		4	2	0	0	3.6	4.66667	2	1	1	20	1
2018-05-09 23:47:32	2018-05-09 23:59:04	0	100	492	1	2018-05-09 23:59:04	anonymous	EN	4	4	#NULL!	#NULL!	6	2	1	2	5	8	6	5	8	3		2		1		194	2	0	0	3.2	4.33333	1.5	1	0	20	0
2018-05-09 23:56:05	2018-05-09 23:59:20	0	100	-5	1	2018-05-09 23:59:21	anonymous	EN	4	4	#NULL!	#NULL!	4	1	1	2	5	10	30	5	8	5		1		1		4	11	0	0	2.6	3.33333	1.5	1	1	29	1
2018-05-09 23:54:59	2018-05-10 00:05:55	0	100	455	1	2018-05-10 00:05:55	anonymous	EN	4	4	#NULL!	#NULL!	4	2	2	4	6	15	18	8	3	3		2		1		27	9	0	0	3.6	4	3	1	0	27	0
2018-05-10 00:03:37	2018-05-10 00:10:48	0	100	230	1	2018-05-10 00:10:48	anonymous	EN	4	4	#NULL!	#NULL!	6	5	1	1	6	30	40	5	8	4		2		2		4	34	0	0	3.8	5.66667	1	2	1	52	1
2018-05-09 23:59:05	2018-05-10 00:13:42	0	100	676	1	2018-05-10 00:13:43	anonymous	EN	4	4	#NULL!	#NULL!	6	6	2	3	5	55	88	5	4	4		2		7		27	16	0	0	4.4	5.66667	2.5	2	0	34	0
2018-05-09 09:03:58	2018-05-09 09:12:25	0	100	306	1	2018-05-09 09:12:26	anonymous	EN	6	4	#NULL!	#NULL!	6	6	5	5	5	2	1	8	9	3		2		2		194	79	#NULL!	0	5.4	5.66667	5	1	0	97	0
#NULL!	#NULL!	#NULL!	#NULL!	#NULL!	#NULL!	#NULL!			#NULL!	#NULL!	#NULL!	#NULL!	#NULL!	#NULL!	#NULL!	#NULL!	#NULL!	#NULL!	#NULL!	#NULL!	#NULL!	#NULL!		#NULL!		#NULL!		#NULL!	#NULL!	#NULL!	#NULL!	#NULL!	#NULL!	#NULL!	#NULL!	#NULL!	#NULL!	#NULL!
#NULL!	#NULL!	#NULL!	#NULL!	#NULL!	#NULL!	#NULL!			#NULL!	#NULL!	#NULL!	#NULL!	#NULL!	#NULL!	#NULL!	#NULL!	#NULL!	#NULL!	#NULL!	#NULL!	#NULL!	#NULL!		#NULL!		#NULL!		#NULL!	#NULL!	#NULL!	#NULL!	#NULL!	#NULL!	#NULL!	#NULL!	#NULL!	#NULL!	#NULL!
#NULL!	#NULL!	#NULL!	#NULL!	#NULL!	#NULL!	#NULL!			#NULL!	#NULL!	#NULL!	#NULL!	#NULL!	#NULL!	#NULL!	#NULL!	#NULL!	#NULL!	#NULL!	#NULL!	#NULL!	#NULL!		#NULL!		#NULL!		#NULL!	#NULL!	#NULL!	#NULL!	#NULL!	#NULL!	#NULL!	#NULL!	#NULL!	#NULL!	#NULL!
#NULL!	#NULL!	#NULL!	#NULL!	#NULL!	#NULL!	#NULL!			#NULL!	#NULL!	#NULL!	#NULL!	#NULL!	#NULL!	#NULL!	#NULL!	#NULL!	#NULL!	#NULL!	#NULL!	#NULL!	#NULL!		#NULL!		#NULL!		#NULL!	#NULL!	#NULL!	#NULL!	#NULL!	#NULL!	#NULL!	#NULL!	#NULL!	#NULL!	#NULL!
#NULL!	#NULL!	#NULL!	#NULL!	#NULL!	#NULL!	#NULL!			#NULL!	#NULL!	#NULL!	#NULL!	#NULL!	#NULL!	#NULL!	#NULL!	#NULL!	#NULL!	#NULL!	#NULL!	#NULL!	#NULL!		#NULL!		#NULL!		#NULL!	#NULL!	#NULL!	#NULL!	#NULL!	#NULL!	#NULL!	#NULL!	#NULL!	#NULL!	#NULL!
#NULL!	#NULL!	#NULL!	#NULL!	#NULL!	#NULL!	#NULL!			#NULL!	#NULL!	#NULL!	#NULL!	#NULL!	#NULL!	#NULL!	#NULL!	#NULL!	#NULL!	#NULL!	#NULL!	#NULL!	#NULL!		#NULL!		#NULL!		#NULL!	#NULL!	#NULL!	#NULL!	#NULL!	#NULL!	#NULL!	#NULL!	#NULL!	#NULL!	#NULL!
#NULL!	#NULL!	#NULL!	#NULL!	#NULL!	#NULL!	#NULL!			#NULL!	#NULL!	#NULL!	#NULL!	#NULL!	#NULL!	#NULL!	#NULL!	#NULL!	#NULL!	#NULL!	#NULL!	#NULL!	#NULL!		#NULL!		#NULL!		#NULL!	#NULL!	#NULL!	#NULL!	#NULL!	#NULL!	#NULL!	#NULL!	#NULL!	#NULL!	#NULL!
#NULL!	#NULL!	#NULL!	#NULL!	#NULL!	#NULL!	#NULL!			#NULL!	#NULL!	#NULL!	#NULL!	#NULL!	#NULL!	#NULL!	#NULL!	#NULL!	#NULL!	#NULL!	#NULL!	#NULL!	#NULL!		#NULL!		#NULL!		#NULL!	#NULL!	#NULL!	#NULL!	#NULL!	#NULL!	#NULL!	#NULL!	#NULL!	#NULL!	#NULL!
#NULL!	#NULL!	#NULL!	#NULL!	#NULL!	#NULL!	#NULL!			#NULL!	#NULL!	#NULL!	#NULL!	#NULL!	#NULL!	#NULL!	#NULL!	#NULL!	#NULL!	#NULL!	#NULL!	#NULL!	#NULL!		#NULL!		#NULL!		#NULL!	#NULL!	#NULL!	#NULL!	#NULL!	#NULL!	#NULL!	#NULL!	#NULL!	#NULL!	#NULL!
#NULL!	#NULL!	#NULL!	#NULL!	#NULL!	#NULL!	#NULL!			#NULL!	#NULL!	#NULL!	#NULL!	#NULL!	#NULL!	#NULL!	#NULL!	#NULL!	#NULL!	#NULL!	#NULL!	#NULL!	#NULL!		#NULL!		#NULL!		#NULL!	#NULL!	#NULL!	#NULL!	#NULL!	#NULL!	#NULL!	#NULL!	#NULL!	#NULL!	#NULL!
#NULL!	#NULL!	#NULL!	#NULL!	#NULL!	#NULL!	#NULL!			#NULL!	#NULL!	#NULL!	#NULL!	#NULL!	#NULL!	#NULL!	#NULL!	#NULL!	#NULL!	#NULL!	#NULL!	#NULL!	#NULL!		#NULL!		#NULL!		#NULL!	#NULL!	#NULL!	#NULL!	#NULL!	#NULL!	#NULL!	#NULL!	#NULL!	#NULL!	#NULL!
#NULL!	#NULL!	#NULL!	#NULL!	#NULL!	#NULL!	#NULL!			#NULL!	#NULL!	#NULL!	#NULL!	#NULL!	#NULL!	#NULL!	#NULL!	#NULL!	#NULL!	#NULL!	#NULL!	#NULL!	#NULL!		#NULL!		#NULL!		#NULL!	#NULL!	#NULL!	#NULL!	#NULL!	#NULL!	#NULL!	#NULL!	#NULL!	#NULL!	#NULL!
#NULL!	#NULL!	#NULL!	#NULL!	#NULL!	#NULL!	#NULL!			#NULL!	#NULL!	#NULL!	#NULL!	#NULL!	#NULL!	#NULL!	#NULL!	#NULL!	#NULL!	#NULL!	#NULL!	#NULL!	#NULL!		#NULL!		#NULL!		#NULL!	#NULL!	#NULL!	#NULL!	#NULL!	#NULL!	#NULL!	#NULL!	#NULL!	#NULL!	#NULL!
#NULL!	#NULL!	#NULL!	#NULL!	#NULL!	#NULL!	#NULL!			#NULL!	#NULL!	#NULL!	#NULL!	#NULL!	#NULL!	#NULL!	#NULL!	#NULL!	#NULL!	#NULL!	#NULL!	#NULL!	#NULL!		#NULL!		#NULL!		#NULL!	#NULL!	#NULL!	#NULL!	#NULL!	#NULL!	#NULL!	#NULL!	#NULL!	#NULL!	#NULL!
#NULL!	#NULL!	#NULL!	#NULL!	#NULL!	#NULL!	#NULL!			#NULL!	#NULL!	#NULL!	#NULL!	#NULL!	#NULL!	#NULL!	#NULL!	#NULL!	#NULL!	#NULL!	#NULL!	#NULL!	#NULL!		#NULL!		#NULL!		#NULL!	#NULL!	#NULL!	#NULL!	#NULL!	#NULL!	#NULL!	#NULL!	#NULL!	#NULL!	#NULL!
#NULL!	#NULL!	#NULL!	#NULL!	#NULL!	#NULL!	#NULL!			#NULL!	#NULL!	#NULL!	#NULL!	#NULL!	#NULL!	#NULL!	#NULL!	#NULL!	#NULL!	#NULL!	#NULL!	#NULL!	#NULL!		#NULL!		#NULL!		#NULL!	#NULL!	#NULL!	#NULL!	#NULL!	#NULL!	#NULL!	#NULL!	#NULL!	#NULL!	#NULL!
#NULL!	#NULL!	#NULL!	#NULL!	#NULL!	#NULL!	#NULL!			#NULL!	#NULL!	#NULL!	#NULL!	#NULL!	#NULL!	#NULL!	#NULL!	#NULL!	#NULL!	#NULL!	#NULL!	#NULL!	#NULL!		#NULL!		#NULL!		#NULL!	#NULL!	#NULL!	#NULL!	#NULL!	#NULL!	#NULL!	#NULL!	#NULL!	#NULL!	#NULL!
#NULL!	#NULL!	#NULL!	#NULL!	#NULL!	#NULL!	#NULL!			#NULL!	#NULL!	#NULL!	#NULL!	#NULL!	#NULL!	#NULL!	#NULL!	#NULL!	#NULL!	#NULL!	#NULL!	#NULL!	#NULL!		#NULL!		#NULL!		#NULL!	#NULL!	#NULL!	#NULL!	#NULL!	#NULL!	#NULL!	#NULL!	#NULL!	#NULL!	#NULL!
#NULL!	#NULL!	#NULL!	#NULL!	#NULL!	#NULL!	#NULL!			#NULL!	#NULL!	#NULL!	#NULL!	#NULL!	#NULL!	#NULL!	#NULL!	#NULL!	#NULL!	#NULL!	#NULL!	#NULL!	#NULL!		#NULL!		#NULL!		#NULL!	#NULL!	#NULL!	#NULL!	#NULL!	#NULL!	#NULL!	#NULL!	#NULL!	#NULL!	#NULL!

## Sheet: Caption
Experiment_2
