# Supplementary material for: Stakeholder-Oriented Firms Have Feelings and Moral Standing Too
Source: Front Psychol. 2022 Feb 21;13:814624. doi: 10.3389/fpsyg.2022.814624 (PMC8898933; doi:10.3389/fpsyg.2022.814624)
Supplement: Supplementary file 3 [file Data_Sheet_3.xlsx]

## Sheet: FRONTIERS2_EXP3_ANON
StartDate	EndDate	Status	Progress	Duration__in_seconds_	Finished	RecordedDate	UserLanguage	profitatt1	profitatt2	stakeatt1	stakeatt2	IDAQF_1	IDAQF_2	IDAQF_3	IDAQF_4	IDAQF_5	IDAQF_6	IDAQF_7	IDAQF_8	IDAQE_1	IDAQE_2	IDAQE_3	IDAQE_4	IDAQE_5	IDAQE_6	IDAQE_7	IDAQE_8	MS1	MS2	MS3	MS4	MS5	MC1	MC2	realism	imaginable	EDU	EDU_7_TEXT	OCC	OCC_9_TEXT	GENDER	NAT	BORN	REBORN	AGE	REAL	IMAGE	GERMAN	OCCDICH
2021-04-19 02:36:32	2021-04-19 02:40:40	0	100	247	1	2021-04-19 02:40:40	EN	#NULL!	#NULL!	4	8	4	4	4	5	5	4	5	5	5	5	5	5	5	5	5	5	4	4	4	4	4	63	64	5	3	6		2		1	68	7	7	29	5	3	1	0
2021-04-19 02:41:05	2021-04-19 02:44:09	0	100	183	1	2021-04-19 02:44:09	EN	#NULL!	#NULL!	4	8	4	4	4	4	4	4	4	4	4	4	4	4	4	4	4	4	4	4	4	4	4	51	51	4	4	2		1		2	68	9	9	31	4	4	1	1
2021-04-19 02:27:52	2021-04-19 03:23:39	0	100	3346	1	2021-04-19 03:23:39	EN	#NULL!	#NULL!	4	8	5	5	4	6	4	4	5	6	6	6	4	4	4	4	5	6	4	4	4	4	4	56	69	8	1	4		4		2	88	15	15	37	8	1	0	0
2021-04-19 05:18:29	2021-04-19 05:33:39	0	100	910	1	2021-04-19 05:33:40	EN	#NULL!	#NULL!	4	8	2	4	5	5	5	5	2	6	5	5	6	5	5	5	5	5	4	7	5	4	3	49	51	8	4	2		2		1	68	11	11	33	8	4	1	0
2021-04-19 02:22:24	2021-04-19 02:23:37	0	100	73	1	2021-04-19 02:23:38	EN	#NULL!	#NULL!	6	4	4	5	4	4	3	4	3	4	4	4	4	5	5	4	3	4	4	4	5	3	4	48	69	5	5	2		2		2	68	9	9	31	5	5	1	0
2021-04-19 02:37:54	2021-04-19 02:51:37	0	100	823	1	2021-04-19 02:51:38	EN	#NULL!	#NULL!	6	7	5	5	5	5	5	5	5	4	5	5	5	5	5	5	5	5	5	5	3	5	5	80	81	3	3	5		1		1	143	18	18	40	3	3	0	1
2021-04-19 02:26:51	2021-04-19 02:41:01	0	100	850	1	2021-04-19 02:41:01	EN	4	7	#NULL!	#NULL!	4	5	4	5	5	5	5	4	4	5	5	4	4	5	5	4	5	6	5	4	4	50	90	4	3	3		4		2	88	14	14	36	4	3	0	0
2021-04-19 02:36:51	2021-04-19 02:46:04	0	100	552	1	2021-04-19 02:46:04	EN	4	7	#NULL!	#NULL!	6	6	5	4	2	4	4	4	4	6	2	5	4	4	4	4	4	7	2	5	3	49	47	5	2	7	5895019	6		2	26	3	3	25	5	2	0	0
2021-04-19 02:44:55	2021-04-19 02:54:28	0	100	572	1	2021-04-19 02:54:29	EN	4	8	#NULL!	#NULL!	5	5	5	6	5	6	6	6	5	5	6	6	5	6	5	5	6	5	5	5	6	72	75	8	8	2		1		1	68	18	18	40	8	8	1	1
2021-04-19 02:25:11	2021-04-19 02:28:21	0	100	189	1	2021-04-19 02:28:21	EN	5	8	#NULL!	#NULL!	6	3	5	5	6	4	5	4	4	6	4	4	5	4	4	5	5	5	4	5	4	53	69	4	5	3		2		1	116	7	7	29	4	5	0	0
2021-04-19 02:27:22	2021-04-19 02:32:15	0	100	292	1	2021-04-19 02:32:15	EN	4	4	#NULL!	#NULL!	4	4	4	4	3	3	3	4	5	5	5	4	5	5	5	5	6	5	4	5	6	61	59	4	5	3		1		1	68	9	9	31	4	5	1	1
2021-04-19 02:30:19	2021-04-19 02:37:43	0	100	444	1	2021-04-19 02:37:43	EN	4	4	#NULL!	#NULL!	2	3	6	5	7	6	4	2	5	6	5	4	6	3	5	6	7	5	5	4	2	10	20	9	9	3		6		1	4	240	-3	19	9	9	0	0
2021-04-19 02:31:43	2021-04-19 02:39:33	0	100	470	1	2021-04-19 02:39:34	EN	4	4	#NULL!	#NULL!	5	4	5	6	4	6	4	4	6	5	5	4	4	3	3	3	6	7	7	4	5	61	76	8	9	4		2		2	40	2	2	24	8	9	0	0
2021-04-19 02:28:56	2021-04-19 02:42:22	0	100	805	1	2021-04-19 02:42:22	EN	4	4	#NULL!	#NULL!	4	4	4	3	4	5	4	4	4	4	4	4	4	4	4	5	6	6	4	3	3	19	22	9	9	5		1		1	166	19	19	41	9	9	0	1
2021-04-19 02:27:31	2021-04-19 02:42:58	0	100	926	1	2021-04-19 02:42:58	EN	4	4	#NULL!	#NULL!	2	2	6	6	5	5	5	2	7	5	6	5	5	4	5	6	5	7	2	2	4	0	0	8	8	5		1		2	130	4	4	26	8	8	0	1
2021-04-19 02:37:23	2021-04-19 02:43:43	0	100	380	1	2021-04-19 02:43:44	EN	4	4	#NULL!	#NULL!	3	2	5	4	5	4	4	3	7	5	6	5	6	5	5	6	5	7	4	5	4	34	60	5	8	3		6		2	10	2	2	24	5	8	0	0
2021-04-19 02:37:01	2021-04-19 02:44:28	0	100	446	1	2021-04-19 02:44:28	EN	4	4	#NULL!	#NULL!	2	2	6	6	3	6	3	2	3	3	5	3	5	5	3	3	5	6	4	4	5	20	50	8	8	5		1		2	27	15	15	37	8	8	0	1
2021-04-19 02:34:04	2021-04-19 02:45:00	0	100	656	1	2021-04-19 02:45:01	EN	4	4	#NULL!	#NULL!	3	2	3	5	5	4	3	2	6	6	5	5	4	5	5	6	7	7	4	6	6	50	71	8	8	5		1		1	27	25	25	47	8	8	0	1
2021-04-19 02:41:13	2021-04-19 02:45:04	0	100	230	1	2021-04-19 02:45:04	EN	4	4	#NULL!	#NULL!	6	5	6	6	6	6	6	7	6	6	5	5	7	6	6	6	6	6	5	7	5	81	77	9	9	4		1		1	68	13	13	35	9	9	1	1
2021-04-19 02:39:10	2021-04-19 02:45:54	0	100	404	1	2021-04-19 02:45:55	EN	4	4	#NULL!	#NULL!	4	5	5	5	4	4	4	4	4	4	4	4	4	4	4	4	7	7	6	7	6	70	51	4	4	3		2		2	88	24	24	46	4	4	0	0
2021-04-19 02:35:26	2021-04-19 02:46:18	0	100	652	1	2021-04-19 02:46:18	EN	4	4	#NULL!	#NULL!	4	4	4	5	5	6	5	4	6	5	5	4	4	4	5	5	5	6	4	4	3	24	15	9	9	4		1		2	68	27	27	49	9	9	1	1
2021-04-19 02:34:56	2021-04-19 02:47:35	0	100	758	1	2021-04-19 02:47:35	EN	4	4	#NULL!	#NULL!	4	3	6	5	5	6	5	4	5	5	3	5	4	4	4	4	7	6	4	3	2	31	51	9	9	5		4		2	166	5	5	27	9	9	0	0
2021-04-19 02:42:16	2021-04-19 02:48:10	0	100	354	1	2021-04-19 02:48:10	EN	4	4	#NULL!	#NULL!	3	2	5	4	4	3	5	4	5	3	5	4	4	4	6	3	6	7	3	3	4	5	10	5	9	5		1		2	68	16	16	38	5	9	1	1
2021-04-19 02:44:28	2021-04-19 02:48:42	0	100	254	1	2021-04-19 02:48:43	EN	4	4	#NULL!	#NULL!	4	4	4	4	4	4	4	4	4	4	4	4	4	4	4	4	4	4	4	4	4	72	51	4	4	3		1		2	68	14	14	36	4	4	1	1
2021-04-19 02:44:30	2021-04-19 02:51:20	0	100	409	1	2021-04-19 02:51:20	EN	4	4	#NULL!	#NULL!	1	1	1	1	1	1	1	1	6	6	6	6	6	6	6	6	6	5	6	6	4	45	50	4	4	5		6		1	68	12	12	34	4	4	1	0
2021-04-19 02:46:01	2021-04-19 02:52:51	0	100	409	1	2021-04-19 02:52:51	EN	4	4	#NULL!	#NULL!	5	6	5	5	3	7	6	4	5	6	2	7	1	6	1	3	4	7	2	3	1	40	75	3	8	4		4		1	166	8	8	30	3	8	0	0
2021-04-19 02:47:27	2021-04-19 02:54:20	0	100	413	1	2021-04-19 02:54:20	EN	4	4	#NULL!	#NULL!	2	4	5	3	5	6	5	3	6	6	6	5	6	5	6	6	6	6	5	5	5	5	10	3	8	4		1		1	10	16	16	38	3	8	0	1
2021-04-19 02:40:50	2021-04-19 02:54:35	0	100	824	1	2021-04-19 02:54:35	EN	4	4	#NULL!	#NULL!	4	3	5	5	3	6	5	4	4	4	3	4	3	5	4	3	5	5	5	4	4	24	20	5	4	3		6		1	68	20	20	42	5	4	1	0
2021-04-19 02:45:19	2021-04-19 02:55:04	0	100	584	1	2021-04-19 02:55:04	EN	4	4	#NULL!	#NULL!	2	5	5	6	5	6	5	2	2	2	2	2	2	2	2	2	2	2	1	1	1	10	10	9	9	5		6		1	68	18	18	40	9	9	1	0
2021-04-19 02:46:02	2021-04-19 02:59:17	0	100	795	1	2021-04-19 02:59:17	EN	4	4	#NULL!	#NULL!	6	5	6	5	6	6	5	5	6	5	6	5	6	6	5	5	7	7	4	4	5	50	63	5	3	4		2		1	39	14	14	36	5	3	0	0
2021-04-19 02:45:39	2021-04-19 03:00:12	0	100	872	1	2021-04-19 03:00:12	EN	4	4	#NULL!	#NULL!	1	2	4	7	4	1	3	1	6	6	5	5	2	4	4	4	4	7	1	5	2	33	60	9	9	3		1		1	164	4	4	26	9	9	0	1
2021-04-19 02:39:54	2021-04-19 03:04:25	0	100	1470	1	2021-04-19 03:04:26	EN	4	4	#NULL!	#NULL!	6	6	6	7	7	7	7	7	7	7	7	6	7	7	7	6	7	7	7	7	6	70	90	4	4	2		2		1	26	11	11	33	4	4	0	0
2021-04-19 02:42:35	2021-04-19 03:15:29	0	100	1973	1	2021-04-19 03:15:29	EN	4	4	#NULL!	#NULL!	5	4	5	5	4	5	5	5	4	6	6	4	5	5	6	5	7	7	4	6	6	50	70	5	4	3		1		1	51	29	29	51	5	4	0	1
2021-04-19 02:54:52	2021-04-19 03:20:39	0	100	1547	1	2021-04-19 03:20:39	EN	4	4	#NULL!	#NULL!	5	7	5	6	5	7	7	5	6	6	4	6	4	5	5	6	7	7	6	7	7	99	50	5	5	2		1		1	26	7	7	29	5	5	0	1
2021-04-19 02:35:52	2021-04-19 04:20:24	0	100	6271	1	2021-04-19 04:20:24	EN	4	4	#NULL!	#NULL!	6	5	6	7	7	6	6	6	6	6	6	6	7	7	5	5	4	7	4	4	4	40	60	4	4	4		7		1	26	11	11	33	4	4	0	0
2021-04-19 04:31:04	2021-04-19 04:36:17	0	100	312	1	2021-04-19 04:36:17	EN	4	4	#NULL!	#NULL!	3	6	6	6	4	5	4	5	5	3	3	5	6	6	6	6	6	5	4	3	2	53	83	3	4	5		6		1	88	3	3	25	3	4	0	0
2021-04-19 04:52:01	2021-04-19 05:09:55	0	100	1073	1	2021-04-19 05:09:55	EN	4	4	#NULL!	#NULL!	1	2	4	6	3	5	3	1	5	4	2	3	2	3	4	5	2	3	1	2	2	5	10	5	8	4		4		2	164	4	4	26	5	8	0	0
2021-04-19 08:37:31	2021-04-19 08:53:46	0	100	975	1	2021-04-19 08:53:46	EN	4	4	#NULL!	#NULL!	3	3	7	7	7	7	6	3	5	4	3	4	3	4	4	5	5	5	4	4	4	27	20	9	9	4		1		2	4	24	24	46	9	9	0	1
2021-04-19 02:38:30	2021-04-19 02:43:46	0	100	316	1	2021-04-19 02:43:46	EN	4	8	#NULL!	#NULL!	5	6	5	6	5	6	5	6	6	6	7	6	4	6	6	6	6	6	6	6	7	63	60	5	5	5		1		1	166	12	12	34	5	5	0	1
2021-04-19 02:45:36	2021-04-19 02:56:04	0	100	627	1	2021-04-19 02:56:04	EN	#NULL!	#NULL!	4	4	6	5	6	5	6	5	5	7	5	6	4	6	5	5	5	6	6	5	4	5	6	78	63	5	5	2		1		1	166	22	22	44	5	5	0	1
2021-04-19 02:26:05	2021-04-19 02:30:40	0	100	274	1	2021-04-19 02:30:40	EN	#NULL!	#NULL!	4	7	5	5	5	5	5	5	5	5	5	5	5	5	5	5	5	5	4	4	4	4	4	51	51	4	4	2		1		1	68	22	22	44	4	4	1	1
2021-04-19 02:28:09	2021-04-19 02:34:14	0	100	365	1	2021-04-19 02:34:15	EN	#NULL!	#NULL!	4	7	4	5	5	5	3	5	5	3	5	4	4	3	3	5	5	3	4	3	5	3	4	81	51	8	8	4		2		2	68	14	14	36	8	8	1	0
2021-04-19 02:23:36	2021-04-19 02:36:06	0	100	749	1	2021-04-19 02:36:06	EN	#NULL!	#NULL!	4	7	5	5	5	5	4	5	5	4	6	6	5	5	4	5	5	5	4	5	4	5	6	79	70	5	3	4		1		2	34	10	10	32	5	3	0	1
2021-04-19 02:27:07	2021-04-19 02:38:26	0	100	679	1	2021-04-19 02:38:27	EN	#NULL!	#NULL!	4	7	3	5	3	6	5	5	5	2	6	5	4	5	5	5	6	4	5	6	5	4	4	60	80	5	5	5		1		1	68	15	15	37	5	5	1	1
2021-04-19 02:32:08	2021-04-19 02:40:19	0	100	490	1	2021-04-19 02:40:19	EN	#NULL!	#NULL!	4	7	6	7	6	7	6	6	5	6	6	7	7	7	7	6	6	7	6	7	7	7	7	89	95	5	8	6		1		1	68	11	11	33	5	8	1	1
2021-04-19 02:35:37	2021-04-19 02:42:06	0	100	389	1	2021-04-19 02:42:07	EN	#NULL!	#NULL!	4	7	5	5	6	6	5	6	6	5	6	6	6	6	5	6	5	5	6	6	6	5	7	77	62	8	9	5		1		1	68	13	13	35	8	9	1	1
2021-04-19 02:36:36	2021-04-19 02:42:25	0	100	348	1	2021-04-19 02:42:25	EN	#NULL!	#NULL!	4	7	4	3	3	6	5	4	4	3	5	4	4	4	6	5	4	4	4	4	3	3	3	51	81	5	5	2		1		1	68	16	16	38	5	5	1	1
2021-04-19 02:35:19	2021-04-19 02:43:50	0	100	511	1	2021-04-19 02:43:50	EN	#NULL!	#NULL!	4	7	5	5	6	6	6	7	6	6	6	6	5	7	6	5	5	7	6	7	7	7	7	90	90	5	9	3		1		1	68	4	4	26	5	9	1	1
2021-04-19 02:31:53	2021-04-19 02:47:25	0	100	932	1	2021-04-19 02:47:26	EN	#NULL!	#NULL!	4	7	6	6	5	5	5	5	5	6	4	5	5	6	4	5	5	5	7	7	6	5	6	100	100	2	9	2		1		1	68	17	17	39	2	9	1	1
2021-04-19 02:31:33	2021-04-19 02:48:18	0	100	1004	1	2021-04-19 02:48:18	EN	#NULL!	#NULL!	4	7	4	4	6	7	5	5	7	4	5	7	6	7	6	6	6	7	6	7	7	6	6	40	91	5	9	2		6		2	68	12	12	34	5	9	1	0
2021-04-19 02:42:43	2021-04-19 02:54:07	0	100	683	1	2021-04-19 02:54:07	EN	#NULL!	#NULL!	4	7	4	4	4	4	4	6	6	4	4	4	5	4	5	5	4	4	7	6	7	7	6	91	81	3	8	4		2		1	27	38	38	60	3	8	0	0
2021-04-19 02:46:23	2021-04-19 02:55:14	0	100	531	1	2021-04-19 02:55:15	EN	#NULL!	#NULL!	4	7	4	4	5	5	4	5	4	4	6	6	6	6	6	6	6	6	6	7	5	5	4	95	90	4	8	4		2		1	68	9	9	31	4	8	1	0
2021-04-19 02:48:53	2021-04-19 02:56:02	0	100	428	1	2021-04-19 02:56:02	EN	#NULL!	#NULL!	4	7	4	6	7	6	6	5	6	6	5	5	7	6	7	4	5	6	6	6	6	6	6	86	79	2	2	5		1		2	27	14	14	36	2	2	0	1
2021-04-19 02:42:47	2021-04-19 02:58:19	0	100	931	1	2021-04-19 02:58:19	EN	#NULL!	#NULL!	4	7	5	6	6	7	7	6	6	5	7	5	6	4	3	6	5	6	6	7	7	6	6	91	50	5	8	3		2		2	26	17	17	39	5	8	0	0
2021-04-19 02:46:29	2021-04-19 02:58:51	0	100	742	1	2021-04-19 02:58:51	EN	#NULL!	#NULL!	4	7	5	5	5	6	5	4	5	5	5	6	5	4	4	5	5	6	7	7	6	7	7	90	90	3	9	5		1		1	68	43	43	65	3	9	1	1
2021-04-19 02:46:35	2021-04-19 02:59:53	0	100	797	1	2021-04-19 02:59:53	EN	#NULL!	#NULL!	4	7	5	6	6	6	6	5	5	6	6	6	6	6	6	5	6	6	7	7	7	7	6	88	91	3	5	4		7		2	68	20	20	42	3	5	1	0
2021-04-19 02:45:41	2021-04-19 03:00:29	0	100	888	1	2021-04-19 03:00:30	EN	#NULL!	#NULL!	4	7	4	4	6	7	6	6	6	7	6	7	6	5	4	6	5	4	5	3	5	5	5	68	53	8	3	2		2		2	88	27	27	49	8	3	0	0
2021-04-19 02:31:16	2021-04-19 03:01:39	0	100	1822	1	2021-04-19 03:01:40	EN	#NULL!	#NULL!	4	7	4	4	3	4	4	4	4	4	4	4	3	4	5	4	4	4	5	5	5	5	4	50	70	5	5	3		6		2	68	4	4	26	5	5	1	0
2021-04-19 02:56:56	2021-04-19 03:05:36	0	100	519	1	2021-04-19 03:05:36	EN	#NULL!	#NULL!	4	7	3	3	3	3	3	4	4	3	5	5	5	6	5	6	5	3	7	7	6	5	4	50	52	5	4	2		1		1	164	5	5	27	5	4	0	1
2021-04-19 02:24:45	2021-04-19 03:11:07	0	100	2782	1	2021-04-19 03:11:08	EN	#NULL!	#NULL!	4	7	7	7	6	7	7	7	7	7	4	7	7	7	7	6	7	7	7	7	7	7	7	50	100	9	9	2		4		2	26	6	6	28	9	9	0	0
2021-04-19 02:45:01	2021-04-19 04:00:59	0	100	4557	1	2021-04-19 04:00:59	EN	#NULL!	#NULL!	4	7	5	5	4	5	4	6	7	5	5	5	4	5	5	4	5	6	6	5	6	5	4	89	67	4	5	4		4		1	52	8	8	30	4	5	0	0
[truncated: 10 more columns]

## Sheet: caption
Experiment_3
