# Supplementary material for: Stakeholder-Oriented Firms Have Feelings and Moral Standing Too
Source: Front Psychol. 2022 Feb 21;13:814624. doi: 10.3389/fpsyg.2022.814624 (PMC8898933; doi:10.3389/fpsyg.2022.814624)
Supplement: Supplementary file 4 [file Data_Sheet_4.xlsx]

## Sheet: FRONTIERS2_EXP4_ANON
StartDate	EndDate	Status	Progress	Duration__in_seconds_	Finished	RecordedDate	DistributionChannel	UserLanguage	profitatt1	profitatt2	stakeatt1	stakeatt2	IDAQF_1	IDAQF_2	IDAQF_3	IDAQF_4	IDAQF_5	IDAQF_6	IDAQF_7	IDAQF_8	idaqe1	idaqe2	idaqe3	idaqe4	idaqe5	idaqe6	idaqe7	idaqe8	ms1	ms2	ms3	ms4	ms5	mc1	mc2	real1	real2	EDU	EDU_6_TEXT	GENDER	GENDER_3_TEXT	NAT	BORN	STAKE	MS	IDAQFE	IDAQFA	IDAQEE	IDAQEA
2021-04-06 01:10:41	2021-04-06 01:29:35	0	100	1133	1	2021-04-06 01:29:35	anonymous	EN	#NULL!	#NULL!	4	7	6	6	3	6	5	4	6	6	5	5	5	5	4	5	5	5	5	5	5	5	5	25	64	6	3	4		2		52	4	1	5	6	4.8	5	4.8
2021-04-06 01:24:27	2021-04-06 01:32:51	0	100	504	1	2021-04-06 01:32:52	anonymous	EN	#NULL!	#NULL!	4	7	4	5	5	5	5	5	4	4	5	5	4	4	5	5	5	4	4	4	4	4	4	60	70	6	5	4		1		52	4	1	4	4.33333	4.8	4.66667	4.6
2021-04-06 01:22:10	2021-04-06 01:33:13	0	100	662	1	2021-04-06 01:33:13	anonymous	EN	#NULL!	#NULL!	4	7	4	6	6	6	4	6	6	4	7	6	6	6	5	5	5	7	7	7	7	6	5	85	75	6	7	4		2		68	6	1	6.4	4.66667	5.6	6.66667	5.4
2021-04-06 01:38:51	2021-04-06 01:53:33	0	100	881	1	2021-04-06 01:53:33	anonymous	EN	#NULL!	#NULL!	4	7	4	5	4	5	6	7	6	6	7	6	5	5	6	7	6	5	2	2	6	6	5	50	75	7	7	7		1		52	3	1	4.2	5	5.6	6	5.8
2021-04-06 01:41:49	2021-04-06 02:04:13	0	100	1344	1	2021-04-06 02:04:14	anonymous	EN	#NULL!	#NULL!	4	7	4	5	6	7	6	5	6	4	4	4	4	4	4	4	4	4	6	4	7	7	5	80	75	7	7	4		1		52	3	1	5.8	4.33333	6	4	4
2021-04-06 02:02:51	2021-04-06 02:12:46	0	100	595	1	2021-04-06 02:12:46	anonymous	EN	#NULL!	#NULL!	4	7	5	6	5	5	6	5	5	4	5	4	4	5	5	6	5	5	6	5	5	3	3	50	66	5	4	4		1		169	3	1	4.4	5	5.2	4.66667	5
2021-04-06 01:58:24	2021-04-06 02:14:07	0	100	942	1	2021-04-06 02:14:07	anonymous	EN	#NULL!	#NULL!	4	7	4	6	5	5	6	6	4	4	5	5	4	5	4	5	4	5	6	7	7	6	6	33	74	4	5	4		2		52	4	1	6.4	4.66667	5.2	5	4.4
2021-04-06 02:12:32	2021-04-06 02:21:49	0	100	556	1	2021-04-06 02:21:49	anonymous	EN	#NULL!	#NULL!	4	7	6	7	3	7	6	5	6	7	5	6	4	6	4	4	5	6	7	6	7	7	6	84	79	7	7	4		2		52	3	1	6.6	6.66667	5.4	5.66667	4.6
2021-04-06 02:06:54	2021-04-06 02:23:31	0	100	996	1	2021-04-06 02:23:31	anonymous	EN	#NULL!	#NULL!	4	7	5	6	6	6	6	6	7	6	5	4	4	3	6	4	5	5	6	5	5	6	6	44	62	5	4	4		1		52	3	1	5.6	5.66667	6.2	4.66667	4.4
2021-04-06 02:26:12	2021-04-06 02:43:00	0	100	1008	1	2021-04-06 02:43:00	anonymous	EN	#NULL!	#NULL!	4	7	7	6	6	6	5	4	4	6	7	6	6	5	5	4	6	6	5	7	7	4	1	55	69	5	4	4		1		52	2	1	4.8	6.33333	5	6.33333	5.2
2021-04-06 02:38:26	2021-04-06 02:48:48	0	100	622	1	2021-04-06 02:48:49	anonymous	EN	#NULL!	#NULL!	4	7	5	4	5	6	5	4	4	5	4	4	4	5	4	5	4	5	6	4	5	4	5	50	71	3	4	4		1		160	2	1	4.8	4.66667	4.8	4.33333	4.4
2021-04-06 02:47:44	2021-04-06 02:56:24	0	100	520	1	2021-04-06 02:56:24	anonymous	EN	#NULL!	#NULL!	4	7	5	4	5	5	5	6	5	6	6	7	6	5	2	5	6	7	6	6	7	6	4	58	69	4	6	4		1		52	3	1	5.8	5	5.2	6.66667	4.8
2021-04-06 02:53:10	2021-04-06 02:59:32	0	100	381	1	2021-04-06 02:59:33	anonymous	EN	#NULL!	#NULL!	4	7	5	6	5	5	6	4	5	5	5	4	4	5	5	5	5	6	5	5	4	4	4	66	51	3	2	4		1		52	4	1	4.4	5.33333	5	5	4.8
2021-04-06 02:20:40	2021-04-06 03:00:23	0	100	2383	1	2021-04-06 03:00:23	anonymous	EN	#NULL!	#NULL!	4	7	3	5	6	5	4	6	4	3	7	7	7	4	7	7	7	7	6	7	3	4	5	70	81	7	7	4		1		52	5	1	5	3.66667	5	7	6.4
2021-04-06 02:59:32	2021-04-06 03:04:12	0	100	279	1	2021-04-06 03:04:13	anonymous	EN	#NULL!	#NULL!	4	7	3	4	4	4	4	4	4	4	4	4	5	4	4	5	5	3	3	3	3	3	3	28	41	4	1	4		2		52	3	1	3	3.66667	4	3.66667	4.6
2021-04-06 03:03:03	2021-04-06 03:15:28	0	100	745	1	2021-04-06 03:15:29	anonymous	EN	#NULL!	#NULL!	4	7	4	7	4	5	4	4	6	6	4	5	6	7	6	4	6	6	6	6	7	7	5	87	85	6	7	7		1		52	2	1	6.2	5.66667	4.6	5	5.8
2021-04-06 03:03:42	2021-04-06 03:16:54	0	100	791	1	2021-04-06 03:16:54	anonymous	EN	#NULL!	#NULL!	4	7	3	4	4	4	4	6	4	4	7	7	6	6	4	4	5	6	5	6	6	5	5	70	50	5	6	4		1		52	3	1	5.4	3.66667	4.4	6.66667	5
2021-04-06 03:09:36	2021-04-06 03:18:51	0	100	555	1	2021-04-06 03:18:51	anonymous	EN	#NULL!	#NULL!	4	7	4	7	5	5	4	5	4	5	7	7	7	6	6	5	6	7	6	6	6	6	6	60	40	6	7	4		1		143	2	1	6	5.33333	4.6	7	6
2021-04-06 03:28:34	2021-04-06 03:34:47	0	100	373	1	2021-04-06 03:34:48	anonymous	EN	#NULL!	#NULL!	4	7	5	6	3	6	4	6	6	5	6	4	6	4	4	4	4	6	5	4	4	4	1	40	20	5	5	7		1		86	5	1	3.6	5.33333	5	5.33333	4.4
2021-04-06 03:27:17	2021-04-06 03:45:43	0	100	1105	1	2021-04-06 03:45:43	anonymous	EN	#NULL!	#NULL!	4	7	6	6	5	7	7	5	6	6	5	4	2	5	4	4	4	6	5	6	6	6	5	20	50	5	6	4		1		52	4	1	5.6	6	6	5	3.8
2021-04-06 03:49:29	2021-04-06 03:53:00	0	100	211	1	2021-04-06 03:53:00	anonymous	EN	#NULL!	#NULL!	4	7	2	2	2	2	2	2	2	2	6	6	6	6	6	6	6	6	7	7	7	7	7	43	38	5	5	7		2		52	2	1	7	2	2	6	6
2021-04-06 03:12:10	2021-04-06 03:53:32	0	100	2482	1	2021-04-06 03:53:33	anonymous	EN	#NULL!	#NULL!	4	7	1	3	2	4	4	5	5	3	4	5	2	4	4	4	3	4	6	6	5	5	3	45	60	2	5	4		1		52	4	1	5	2.33333	4	4.33333	3.4
2021-04-06 03:50:09	2021-04-06 03:59:00	0	100	530	1	2021-04-06 03:59:00	anonymous	EN	#NULL!	#NULL!	4	7	5	5	5	4	4	6	6	5	5	5	5	4	5	4	5	4	4	6	5	5	4	50	50	5	7	4		1		52	4	1	4.8	5	5	4.66667	4.6
2021-04-06 03:37:10	2021-04-06 03:59:24	0	100	1333	1	2021-04-06 03:59:24	anonymous	EN	#NULL!	#NULL!	4	7	4	5	5	5	5	4	5	5	4	5	4	6	5	4	5	4	6	6	5	5	5	80	40	6	6	4		1		52	2	1	5.4	4.66667	4.8	4.33333	4.8
2021-04-06 03:56:35	2021-04-06 04:07:05	0	100	630	1	2021-04-06 04:07:06	anonymous	EN	#NULL!	#NULL!	4	7	5	5	6	5	5	5	6	4	6	5	4	6	6	6	5	6	6	7	7	6	5	65	75	5	6	7		1		68	6	1	6.2	4.66667	5.4	5.66667	5.4
2021-04-06 04:03:44	2021-04-06 04:11:02	0	100	438	1	2021-04-06 04:11:03	anonymous	EN	#NULL!	#NULL!	4	7	6	5	7	7	6	6	6	5	4	6	5	6	4	2	6	5	6	7	7	6	5	65	65	6	7	4		1		52	6	1	6.2	5.33333	6.4	5	4.6
2021-04-06 04:04:24	2021-04-06 04:17:25	0	100	781	1	2021-04-06 04:17:25	anonymous	EN	#NULL!	#NULL!	4	7	5	4	6	5	4	5	5	5	5	4	6	4	3	6	5	5	7	7	5	6	5	67	24	5	5	4		1		52	3	1	6	4.66667	5	4.66667	4.8
2021-04-06 04:17:38	2021-04-06 04:29:20	0	100	702	1	2021-04-06 04:29:21	anonymous	EN	#NULL!	#NULL!	6	7	5	5	5	5	4	5	5	5	5	5	5	4	5	4	5	5	5	6	5	5	4	40	60	5	5	4		2		165	3	#NULL!	5	5	4.8	5	4.6
2021-04-06 04:37:46	2021-04-06 04:50:55	0	100	788	1	2021-04-06 04:50:55	anonymous	EN	#NULL!	#NULL!	4	7	5	6	4	7	7	5	6	6	7	6	4	5	6	5	4	6	7	7	6	4	4	100	80	6	4	7		1		52	3	1	5.6	5.66667	5.8	6.33333	4.8
2021-04-06 04:43:35	2021-04-06 04:51:19	0	100	464	1	2021-04-06 04:51:19	anonymous	EN	#NULL!	#NULL!	4	7	4	6	2	6	5	6	6	6	4	6	2	6	6	5	6	6	7	7	6	5	6	55	54	5	4	4		1		52	3	1	6.2	5.33333	5	5.33333	5
2021-04-06 04:54:07	2021-04-06 05:03:24	0	100	557	1	2021-04-06 05:03:25	anonymous	EN	#NULL!	#NULL!	4	7	5	5	4	6	5	6	6	5	6	6	7	6	6	7	5	6	5	7	4	6	6	39	61	5	6	4		1		52	6	1	5.6	5	5.4	6	6.2
2021-04-06 05:00:50	2021-04-06 05:03:36	0	100	165	1	2021-04-06 05:03:36	anonymous	EN	#NULL!	#NULL!	4	7	3	5	4	3	4	5	5	4	4	5	3	5	4	4	5	4	3	3	5	3	3	57	46	4	5	7		1		52	6	1	3.4	4	4.2	4.33333	4.2
2021-04-06 04:53:48	2021-04-06 05:07:57	0	100	849	1	2021-04-06 05:07:57	anonymous	EN	#NULL!	#NULL!	4	7	5	6	6	7	4	5	4	6	5	7	6	6	4	4	6	6	7	6	6	7	6	100	50	4	7	4		1		52	3	1	6.4	5.66667	5.2	6	5.2
2021-04-06 05:12:03	2021-04-06 05:16:49	0	100	285	1	2021-04-06 05:16:49	anonymous	EN	#NULL!	#NULL!	6	4	5	5	5	3	5	4	5	4	5	4	4	5	4	3	4	4	5	4	5	4	4	57	68	4	3	4		1		52	3	#NULL!	4.4	4.66667	4.4	4.33333	4
2021-04-06 05:19:57	2021-04-06 05:35:20	0	100	922	1	2021-04-06 05:35:20	anonymous	EN	#NULL!	#NULL!	4	7	4	6	5	6	4	4	6	6	5	5	4	6	4	4	6	4	7	7	6	6	4	29	40	6	6	6	3rd year Bedrijfskunde	1		52	9	1	6	5.33333	5	4.66667	4.8
2021-04-06 05:07:33	2021-04-06 05:41:07	0	100	2013	1	2021-04-06 05:41:07	anonymous	EN	#NULL!	#NULL!	4	7	6	7	5	7	6	5	5	6	6	7	6	7	6	5	7	6	6	7	7	5	5	40	60	5	4	4		1		52	2	1	6	6.33333	5.6	6.33333	6.2
2021-04-06 05:25:13	2021-04-06 05:43:03	0	100	1070	1	2021-04-06 05:43:03	anonymous	EN	#NULL!	#NULL!	4	7	4	4	4	4	4	4	4	4	4	4	4	2	4	5	5	5	5	3	4	4	5	32	38	2	6	4		1		52	3	1	4.2	4	4	4.33333	4
2021-04-06 05:43:18	2021-04-06 05:56:47	0	100	809	1	2021-04-06 05:56:47	anonymous	EN	#NULL!	#NULL!	4	7	4	4	5	6	4	5	4	4	4	4	5	4	4	4	4	5	5	4	6	4	4	70	81	7	7	4		1		52	3	1	4.6	4	4.8	4.33333	4.2
2021-04-06 05:49:28	2021-04-06 06:05:48	0	100	979	1	2021-04-06 06:05:48	anonymous	EN	#NULL!	#NULL!	4	7	3	6	2	4	5	5	6	4	7	6	7	4	6	6	6	5	7	6	5	6	7	71	69	6	6	4		1		52	2	1	6.2	4.33333	4.4	6	5.8
2021-04-06 06:13:45	2021-04-06 06:25:08	0	100	683	1	2021-04-06 06:25:08	anonymous	EN	#NULL!	#NULL!	4	7	5	5	3	6	4	6	4	4	7	6	7	6	5	5	7	7	4	7	5	5	5	75	61	5	5	7		2		52	2	1	5.2	4.66667	4.6	6.66667	6
2021-04-06 06:17:28	2021-04-06 06:27:28	0	100	599	1	2021-04-06 06:27:28	anonymous	EN	#NULL!	#NULL!	6	7	6	6	5	6	4	6	6	5	4	4	4	5	4	5	5	5	4	5	5	3	5	50	62	3	5	7		1		52	3	#NULL!	4.4	5.66667	5.4	4.33333	4.6
2021-04-06 06:32:05	2021-04-06 06:41:58	0	100	592	1	2021-04-06 06:41:59	anonymous	EN	#NULL!	#NULL!	4	7	1	1	1	2	1	2	1	1	7	7	7	6	7	6	7	7	5	6	5	5	4	62	73	6	5	4		1		52	3	1	5	1	1.4	7	6.6
2021-04-06 06:37:24	2021-04-06 06:46:50	0	100	566	1	2021-04-06 06:46:51	anonymous	EN	#NULL!	#NULL!	4	7	4	4	4	5	4	5	6	3	3	4	4	5	4	6	5	4	7	7	6	6	7	80	90	6	7	7		1		84	8	1	6.6	3.66667	4.8	3.66667	4.8
2021-04-06 06:49:06	2021-04-06 07:02:55	0	100	828	1	2021-04-06 07:02:55	anonymous	EN	#NULL!	#NULL!	4	7	6	6	5	4	7	4	7	7	6	6	6	5	7	4	6	6	7	6	7	7	6	80	30	7	7	4		2		52	4	1	6.6	6.33333	5.4	6	5.6
2021-04-06 06:32:30	2021-04-06 07:04:22	0	100	1912	1	2021-04-06 07:04:23	anonymous	EN	#NULL!	#NULL!	4	7	3	5	4	5	6	4	4	5	3	4	4	4	3	4	2	4	7	7	4	3	1	24	34	1	4	4		1		52	5	1	4.4	4.33333	4.6	3.66667	3.4
2021-04-06 07:08:37	2021-04-06 07:15:18	0	100	401	1	2021-04-06 07:15:19	anonymous	EN	#NULL!	#NULL!	4	7	5	6	6	5	5	6	5	6	5	5	5	5	6	5	6	5	6	6	5	5	5	60	36	4	4	7		2		52	3	1	5.4	5.66667	5.4	5	5.4
2021-04-06 07:21:34	2021-04-06 07:25:53	0	100	259	1	2021-04-06 07:25:54	anonymous	EN	#NULL!	#NULL!	5	4	3	5	4	5	5	4	5	6	4	4	5	3	5	5	4	5	5	3	5	5	4	60	41	5	5	4		1		52	4	#NULL!	4.4	4.66667	4.6	4.33333	4.4
2021-04-06 07:32:37	2021-04-06 07:48:21	0	100	944	1	2021-04-06 07:48:21	anonymous	EN	#NULL!	#NULL!	4	7	5	7	4	6	3	7	2	2	7	7	6	4	6	5	6	7	7	7	7	6	6	69	55	6	6	7		1		52	4	1	6.6	4.66667	4.4	7	5.4
2021-04-06 07:39:16	2021-04-06 07:53:15	0	100	838	1	2021-04-06 07:53:15	anonymous	EN	#NULL!	#NULL!	4	7	1	1	1	6	1	6	1	1	1	1	1	5	4	4	1	3	5	3	5	4	4	30	80	5	5	4		1		52	4	1	4.2	1	3	1.66667	3
2021-04-06 06:28:46	2021-04-06 08:00:39	0	100	5512	1	2021-04-06 08:00:39	anonymous	EN	#NULL!	#NULL!	4	7	1	5	2	4	5	5	5	3	6	4	7	5	3	5	5	6	6	6	5	4	4	69	68	5	3	7		1		52	3	1	5	3	4.2	5.33333	5
2021-04-06 07:51:27	2021-04-06 08:03:28	0	100	720	1	2021-04-06 08:03:28	anonymous	EN	#NULL!	#NULL!	4	7	6	5	5	6	5	5	6	6	6	5	6	6	6	5	6	6	6	5	5	6	5	70	79	4	4	4		1		52	4	1	5.4	5.66667	5.4	5.66667	5.8
2021-04-06 07:56:03	2021-04-06 08:06:01	0	100	597	1	2021-04-06 08:06:01	anonymous	EN	#NULL!	#NULL!	4	7	4	5	5	5	4	4	5	5	6	5	5	5	5	5	5	5	5	6	5	5	6	81	50	4	3	4		1		52	3	1	5.4	4.66667	4.6	5.33333	5
2021-04-06 07:25:03	2021-04-06 08:22:24	0	100	3440	1	2021-04-06 08:22:24	anonymous	EN	#NULL!	#NULL!	4	7	5	6	6	7	6	7	7	6	6	6	6	5	6	5	6	6	6	6	6	6	6	40	60	5	3	4		1		52	4	1	6	5.66667	6.6	6	5.6
2021-04-06 08:07:55	2021-04-06 08:31:47	0	100	1431	1	2021-04-06 08:31:47	anonymous	EN	#NULL!	#NULL!	4	7	7	6	2	7	5	5	7	6	7	6	2	7	2	5	7	7	7	7	7	5	5	67	80	4	6	7		1		52	2	1	6.2	6.33333	5.2	6.66667	4.6
2021-04-06 08:27:32	2021-04-06 09:08:57	0	100	2485	1	2021-04-06 09:08:57	anonymous	EN	#NULL!	#NULL!	4	7	4	5	4	6	5	6	5	4	6	7	5	6	5	6	7	6	5	6	6	4	4	57	50	6	6	4		1		52	5	1	5	4.33333	5.2	6.33333	5.8
2021-04-06 08:58:50	2021-04-06 09:27:42	0	100	1732	1	2021-04-06 09:27:42	anonymous	EN	#NULL!	#NULL!	4	7	6	7	7	7	7	6	7	6	6	7	7	7	6	6	7	7	7	7	6	4	6	45	63	4	6	4		1		52	3	1	6	6.33333	6.8	6.66667	6.6
2021-04-06 09:56:12	2021-04-06 10:07:14	0	100	661	1	2021-04-06 10:07:15	anonymous	EN	#NULL!	#NULL!	4	7	3	5	5	6	4	4	3	4	5	4	4	4	4	4	4	3	5	5	5	4	5	15	30	4	3	7		2		52	4	1	4.8	4	4.4	4	4
2021-04-06 10:43:03	2021-04-06 10:53:15	0	100	611	1	2021-04-06 10:53:15	anonymous	EN	#NULL!	#NULL!	4	7	4	5	7	5	5	5	5	4	5	4	4	5	4	4	4	4	4	4	4	4	4	80	65	4	5	4		1		52	1	1	4	4.33333	5.4	4.33333	4.2
2021-04-06 11:54:46	2021-04-06 12:08:08	0	100	802	1	2021-04-06 12:08:08	anonymous	EN	#NULL!	#NULL!	4	7	6	7	6	7	6	6	7	6	7	7	6	7	6	7	6	7	7	7	7	7	7	50	80	6	6	4		1		52	4	1	7	6.33333	6.4	7	6.4
2021-04-06 12:06:56	2021-04-06 12:20:02	0	100	785	1	2021-04-06 12:20:02	anonymous	EN	#NULL!	#NULL!	4	7	6	6	4	6	5	4	6	6	6	3	4	5	4	5	5	6	7	7	7	6	6	50	91	5	7	4		2		52	3	1	6.6	6	5	5	4.6
2021-04-06 12:15:56	2021-04-06 12:41:53	0	100	1557	1	2021-04-06 12:41:53	anonymous	EN	#NULL!	#NULL!	4	7	4	4	4	4	4	4	4	4	4	4	4	4	4	4	4	4	5	5	6	6	5	81	61	5	2	4		1		52	2	1	5.4	4	4	4	4
2021-04-06 13:45:10	2021-04-06 13:54:01	0	100	531	1	2021-04-06 13:54:02	anonymous	EN	#NULL!	#NULL!	4	7	4	5	4	4	5	6	4	5	5	5	4	5	3	4	3	4	3	3	4	5	5	65	80	4	4	4		2		165	5	1	4	4.66667	4.6	4.66667	3.8
2021-04-06 13:51:32	2021-04-06 13:59:30	0	100	477	1	2021-04-06 13:59:30	anonymous	EN	#NULL!	#NULL!	4	7	5	5	6	5	4	5	3	4	4	5	3	5	4	4	5	4	4	4	5	4	5	50	42	2	6	4		1		52	4	1	4.4	4.66667	4.6	4.33333	4.2
2021-04-06 16:13:02	2021-04-06 16:23:25	0	100	622	1	2021-04-06 16:23:25	anonymous	EN	#NULL!	#NULL!	4	7	5	5	5	4	5	5	6	4	4	4	4	5	4	5	4	5	5	6	5	6	4	67	45	5	6	4		1		52	3	1	5.2	4.66667	5	4.33333	4.4
2021-04-07 01:32:54	2021-04-07 01:46:13	0	100	798	1	2021-04-07 01:46:13	anonymous	EN	#NULL!	#NULL!	4	7	4	7	6	6	6	7	7	6	6	6	5	6	6	6	5	6	7	7	6	5	5	30	60	5	5	4		1		52	16	1	6	5.66667	6.4	6	5.6
2021-04-07 02:49:02	2021-04-07 03:06:02	0	100	1020	1	2021-04-07 03:06:02	anonymous	EN	#NULL!	#NULL!	4	7	4	7	2	6	4	7	7	6	7	5	2	5	4	4	6	5	7	7	6	7	6	45	40	5	5	4		2		52	4	1	6.6	5.66667	5.2	5.66667	4.2
2021-04-07 03:47:45	2021-04-07 03:59:04	0	100	679	1	2021-04-07 03:59:05	anonymous	EN	#NULL!	#NULL!	4	7	6	6	6	5	5	6	5	6	4	5	4	5	4	5	5	4	6	7	5	5	6	50	30	5	5	4		2		52	3	1	5.8	6	5.4	4.33333	4.6
2021-04-07 04:47:52	2021-04-07 04:58:07	0	100	614	1	2021-04-07 04:58:07	anonymous	EN	#NULL!	#NULL!	4	7	3	5	6	3	6	6	6	4	4	6	4	4	6	4	5	5	5	4	4	3	4	80	70	6	6	4		1		52	4	1	4	4	5.4	5	4.6
2021-04-07 05:21:37	2021-04-07 05:33:22	0	100	705	1	2021-04-07 05:33:23	anonymous	EN	#NULL!	#NULL!	4	7	4	4	6	6	5	6	5	4	5	6	4	4	4	5	5	5	6	7	6	6	5	86	85	7	7	4		2		52	3	1	6	4	5.6	5.33333	4.4
2021-04-07 05:19:59	2021-04-07 05:52:35	0	100	1955	1	2021-04-07 05:52:35	anonymous	EN	#NULL!	#NULL!	4	7	5	5	4	6	5	6	4	5	5	6	5	6	6	5	5	6	7	7	6	5	6	10	25	2	7	4		1		52	5	1	6.2	5	5	5.66667	5.4
2021-04-07 06:32:17	2021-04-07 06:45:46	0	100	809	1	2021-04-07 06:45:47	anonymous	EN	#NULL!	#NULL!	4	7	4	5	4	5	4	6	4	4	5	5	3	5	5	5	4	5	7	7	7	6	5	50	50	5	6	4		2		52	5	1	6.4	4.33333	4.6	5	4.4
2021-04-07 07:03:03	2021-04-07 07:10:34	0	100	451	1	2021-04-07 07:10:35	anonymous	EN	#NULL!	#NULL!	4	7	2	3	4	4	3	4	3	3	6	5	4	6	5	4	4	6	3	4	3	3	4	20	30	4	3	4		2		52	5	1	3.4	2.66667	3.6	5.66667	4.6
2021-04-07 08:09:01	2021-04-07 08:20:37	0	100	695	1	2021-04-07 08:20:37	anonymous	EN	#NULL!	#NULL!	4	7	6	7	6	7	6	6	6	7	4	6	4	6	5	4	4	4	6	6	7	6	6	40	70	7	5	4		1		52	4	1	6.2	6.66667	6.2	4.66667	4.6
2021-04-07 08:49:42	2021-04-07 08:59:22	0	100	579	1	2021-04-07 08:59:22	anonymous	EN	#NULL!	#NULL!	4	7	5	5	4	5	6	4	6	5	5	6	5	6	6	6	5	5	4	5	5	5	4	41	44	4	4	4		1		52	3	1	4.6	5	5	5.33333	5.6
2021-04-07 10:42:20	2021-04-07 10:52:10	0	100	590	1	2021-04-07 10:52:10	anonymous	EN	#NULL!	#NULL!	4	7	5	5	6	5	5	4	7	5	5	6	7	6	6	6	5	6	5	7	5	5	3	50	50	3	5	7		1		161	4	1	5	5	5.4	5.66667	6
2021-04-08 02:47:55	2021-04-08 02:55:30	0	100	454	1	2021-04-08 02:55:30	anonymous	EN	#NULL!	#NULL!	4	7	6	4	2	6	3	6	6	5	5	4	3	6	5	4	4	6	6	6	6	7	5	80	50	5	6	4		1		52	4	1	6	5	4.6	5	4.4
2021-04-08 03:45:03	2021-04-08 03:59:10	0	100	846	1	2021-04-08 03:59:10	anonymous	EN	#NULL!	#NULL!	4	7	4	6	6	6	6	6	6	6	4	5	5	6	5	6	6	5	7	7	6	5	5	40	40	5	4	7		1		68	7	1	6	5.33333	6	4.66667	5.6
2021-04-08 04:12:49	2021-04-08 04:21:52	0	100	543	1	2021-04-08 04:21:52	anonymous	EN	#NULL!	#NULL!	4	7	1	1	1	1	7	7	7	7	7	7	7	7	5	7	7	7	4	7	6	6	7	70	68	5	6	4		1		52	6	1	6	3	4.6	7	6.6
2021-04-08 05:35:13	2021-04-08 05:47:13	0	100	720	1	2021-04-08 05:47:14	anonymous	EN	#NULL!	#NULL!	4	7	6	4	5	5	5	5	5	5	7	7	7	6	7	7	7	7	6	7	7	6	6	70	65	6	7	4		2		52	2	1	6.4	5	5	7	6.8
2021-04-08 05:27:42	2021-04-08 06:27:39	0	100	3597	1	2021-04-08 06:27:40	anonymous	EN	#NULL!	#NULL!	4	7	4	6	6	5	5	6	6	5	6	6	5	7	4	5	6	6	5	4	5	4	4	50	20	7	6	4		1		52	4	1	4.4	5	5.6	6	5.4
2021-04-08 06:42:23	2021-04-08 06:52:14	0	100	590	1	2021-04-08 06:52:14	anonymous	EN	#NULL!	#NULL!	4	7	6	5	5	5	4	5	5	5	4	4	5	5	5	4	5	4	4	3	4	4	4	54	45	4	4	7		2		40	4	1	3.8	5.33333	4.8	4	4.8
2021-04-07 07:34:12	2021-04-08 07:21:44	0	100	85651	1	2021-04-08 07:21:44	anonymous	EN	#NULL!	#NULL!	4	7	4	6	5	4	5	6	6	5	3	4	2	4	3	6	3	3	6	6	4	5	5	20	65	6	6	4		2		52	3	1	5.2	5	5.2	3.33333	3.6
2021-04-08 08:05:41	2021-04-08 08:13:20	0	100	458	1	2021-04-08 08:13:21	anonymous	EN	#NULL!	#NULL!	4	7	7	6	4	6	6	5	7	6	6	6	6	5	7	6	5	6	6	2	4	5	4	58	37	6	5	7		1		52	2	1	4.2	6.33333	5.6	6	5.8
2021-04-08 06:34:05	2021-04-08 08:23:25	0	100	6560	1	2021-04-08 08:23:26	anonymous	EN	#NULL!	#NULL!	4	7	7	7	5	7	7	6	5	5	6	7	7	7	7	7	7	6	7	7	7	6	6	70	51	4	4	6		1		52	5	1	6.6	6.33333	6	6.33333	7
2021-04-08 10:02:30	2021-04-08 10:16:23	0	100	833	1	2021-04-08 10:16:24	anonymous	EN	#NULL!	#NULL!	6	7	6	5	1	5	6	6	6	6	6	6	6	7	6	6	6	6	6	6	5	6	5	91	90	6	6	4		1		165	6	#NULL!	5.6	5.66667	4.8	6	6.2
2021-04-08 12:23:36	2021-04-08 12:38:00	0	100	864	1	2021-04-08 12:38:01	anonymous	EN	#NULL!	#NULL!	4	7	4	6	4	5	5	6	6	3	5	5	5	5	5	5	5	5	6	7	6	3	3	87	50	5	6	8		1		88	6	1	5	4.33333	5.2	5	5
2021-04-06 01:05:49	2021-04-06 01:07:02	0	100	73	1	2021-04-06 01:07:03	anonymous	EN	4	7	#NULL!	#NULL!	2	2	2	2	2	2	2	2	2	2	2	2	2	2	2	2	2	2	2	2	2	91	90	7	7	4		1		4	6	#NULL!	2	2	2	2	2
2021-04-06 01:15:43	2021-04-06 01:29:03	0	100	800	1	2021-04-06 01:29:04	anonymous	EN	4	4	#NULL!	#NULL!	2	4	2	3	3	7	6	2	1	3	3	2	2	5	2	2	5	6	5	4	5	10	20	5	5	7		1		52	2	0	5	2.66667	4.2	2	2.8
2021-04-06 01:14:43	2021-04-06 01:29:35	0	100	891	1	2021-04-06 01:29:35	anonymous	EN	4	4	#NULL!	#NULL!	6	5	4	4	5	5	4	5	5	4	5	4	5	5	4	4	4	4	4	4	4	57	53	4	3	4		2		52	1	0	4	5.33333	4.4	4.33333	4.6
2021-04-06 01:46:27	2021-04-06 01:49:36	0	100	189	1	2021-04-06 01:49:36	anonymous	EN	4	4	#NULL!	#NULL!	3	4	2	5	4	4	4	5	3	4	5	5	5	4	4	5	2	5	3	4	3	64	33	3	4	4		1		52	#NULL!	0	3.4	4	3.8	4	4.6
2021-04-06 01:34:53	2021-04-06 01:51:21	0	100	987	1	2021-04-06 01:51:21	anonymous	EN	4	4	#NULL!	#NULL!	2	3	5	5	2	5	5	2	3	3	4	3	3	5	5	5	5	5	3	5	2	50	41	5	5	4		1		52	2	0	4	2.33333	4.4	3.66667	4
2021-04-06 02:09:55	2021-04-06 02:17:17	0	100	441	1	2021-04-06 02:17:18	anonymous	EN	4	4	#NULL!	#NULL!	5	5	4	5	4	5	6	6	5	3	6	5	5	5	4	5	5	5	5	6	5	50	70	5	6	4		1		52	5	0	5.2	5.33333	4.8	4.33333	5
2021-04-06 02:02:07	2021-04-06 02:18:08	0	100	961	1	2021-04-06 02:18:08	anonymous	EN	4	4	#NULL!	#NULL!	2	7	6	6	6	7	6	2	5	6	7	5	3	5	6	3	7	6	3	5	7	20	20	7	7	6	1st year business administration, 3rd year public administration, masters degree law & finance	1		52	9	0	5.6	3.66667	6.2	4.66667	5.2
2021-04-06 02:01:11	2021-04-06 02:20:52	0	100	1180	1	2021-04-06 02:20:53	anonymous	EN	4	4	#NULL!	#NULL!	3	3	6	4	5	5	3	3	4	7	3	4	4	4	4	4	6	6	6	6	4	34	55	5	5	7		1		52	6	0	5.6	3	4.6	5	3.8
2021-04-06 02:14:32	2021-04-06 02:31:38	0	100	1026	1	2021-04-06 02:31:39	anonymous	EN	4	4	#NULL!	#NULL!	4	6	5	6	6	5	6	5	6	4	7	5	4	4	4	6	7	7	7	7	2	21	50	5	5	7		2		52	3	0	6	5	5.6	5.33333	4.8
2021-04-06 02:35:31	2021-04-06 02:48:17	0	100	765	1	2021-04-06 02:48:17	anonymous	EN	4	4	#NULL!	#NULL!	2	3	6	2	6	6	4	2	4	4	6	4	6	3	4	4	6	6	6	6	6	15	30	6	6	4		2		52	3	0	6	2.33333	4.8	4	4.6
2021-04-06 02:35:12	2021-04-06 02:48:29	0	100	796	1	2021-04-06 02:48:29	anonymous	EN	4	4	#NULL!	#NULL!	3	4	4	5	6	6	6	2	6	5	5	5	5	4	5	5	2	3	3	2	2	19	15	5	5	4		1		52	4	0	2.4	3	5.4	5.33333	4.8
2021-04-06 02:54:12	2021-04-06 03:03:28	0	100	555	1	2021-04-06 03:03:28	anonymous	EN	4	4	#NULL!	#NULL!	5	6	6	6	5	7	7	6	5	6	6	6	5	5	6	6	6	7	5	6	4	50	30	7	7	4		1		52	4	0	5.6	5.66667	6.2	5.66667	5.6
2021-04-06 02:51:10	2021-04-06 03:09:31	0	100	1101	1	2021-04-06 03:09:31	anonymous	EN	4	4	#NULL!	#NULL!	6	6	4	5	4	6	7	7	6	6	3	5	4	7	7	5	6	6	7	7	5	60	70	7	7	7		2		189	5	0	6.2	6.33333	5.2	5.66667	5.2
2021-04-06 02:59:01	2021-04-06 03:15:27	0	100	986	1	2021-04-06 03:15:27	anonymous	EN	4	4	#NULL!	#NULL!	4	4	4	4	5	3	5	5	3	3	4	3	3	3	4	4	3	4	4	3	4	42	43	4	2	4		1		52	5	0	3.6	4.33333	4.2	3.33333	3.4
2021-04-06 03:09:28	2021-04-06 03:16:21	0	100	413	1	2021-04-06 03:16:21	anonymous	EN	4	4	#NULL!	#NULL!	4	5	5	5	5	3	5	5	5	5	5	5	5	5	4	4	4	5	5	4	3	54	58	4	4	4		1		52	5	0	4.2	4.66667	4.6	4.66667	4.8
2021-04-06 03:03:56	2021-04-06 03:17:38	0	100	821	1	2021-04-06 03:17:38	anonymous	EN	4	4	#NULL!	#NULL!	5	5	6	7	5	6	5	6	7	6	7	7	7	7	7	7	6	7	6	5	5	35	25	5	6	7		1		52	4	0	5.8	5.33333	5.8	6.66667	7
2021-04-06 03:07:07	2021-04-06 03:29:04	0	100	1316	1	2021-04-06 03:29:04	anonymous	EN	4	4	#NULL!	#NULL!	3	5	6	6	6	6	4	3	5	3	3	5	4	4	4	5	6	6	6	2	3	25	50	4	3	4		1		52	3	0	4.6	3.66667	5.6	4.33333	4
2021-04-06 03:10:51	2021-04-06 03:40:35	0	100	1783	1	2021-04-06 03:40:36	anonymous	EN	4	4	#NULL!	#NULL!	4	5	6	6	6	6	6	4	5	5	6	5	6	6	6	4	6	5	5	6	6	60	65	6	7	4		1		52	4	0	5.6	4.33333	6	4.66667	5.8
2021-04-06 03:35:32	2021-04-06 03:50:34	0	100	901	1	2021-04-06 03:50:34	anonymous	EN	4	4	#NULL!	#NULL!	5	6	6	6	6	6	7	5	5	6	7	6	7	7	7	6	7	7	6	7	6	30	78	6	6	8		1		52	5	0	6.6	5.33333	6.2	5.66667	6.8
2021-04-06 03:48:25	2021-04-06 03:57:36	0	100	551	1	2021-04-06 03:57:37	anonymous	EN	4	4	#NULL!	#NULL!	3	4	5	6	3	6	5	5	6	5	6	5	5	3	5	5	3	7	5	5	4	44	83	6	6	7		1		52	3	0	4.8	4	5	5.33333	4.8
2021-04-06 03:49:50	2021-04-06 04:03:54	0	100	843	1	2021-04-06 04:03:54	anonymous	EN	4	4	#NULL!	#NULL!	2	3	3	4	2	6	3	3	2	3	3	4	3	6	3	3	6	6	4	4	5	10	10	5	6	4		1		52	3	0	5	2.66667	3.6	2.66667	3.8
2021-04-06 03:54:34	2021-04-06 04:06:03	0	100	688	1	2021-04-06 04:06:03	anonymous	EN	4	4	#NULL!	#NULL!	4	5	4	5	5	5	5	4	5	5	4	5	4	5	5	5	5	6	5	5	5	35	80	5	6	7		2		52	2	0	5.2	4.33333	4.8	5	4.6
2021-04-06 03:57:49	2021-04-06 04:10:43	0	100	773	1	2021-04-06 04:10:43	anonymous	EN	4	4	#NULL!	#NULL!	4	3	5	5	4	7	6	4	4	3	4	4	3	5	5	4	5	5	6	4	4	30	35	6	6	7		2		52	2	0	4.8	3.66667	5.4	3.66667	4.2
2021-04-06 03:20:34	2021-04-06 04:12:05	0	100	3090	1	2021-04-06 04:12:05	anonymous	EN	4	4	#NULL!	#NULL!	3	3	5	3	5	5	3	3	5	5	4	5	4	4	5	5	6	5	6	4	5	35	20	6	7	7		2		52	3	0	5.2	3	4.2	5	4.4
2021-04-06 04:03:20	2021-04-06 04:18:10	0	100	890	1	2021-04-06 04:18:10	anonymous	EN	4	4	#NULL!	#NULL!	1	7	7	7	7	7	7	4	7	5	7	4	7	4	7	7	4	3	4	4	4	15	49	5	6	4		1		52	3	0	3.8	4	7	6.33333	5.8
2021-04-06 04:38:43	2021-04-06 04:41:10	0	100	147	1	2021-04-06 04:41:10	anonymous	EN	4	4	#NULL!	#NULL!	6	5	5	6	5	5	5	6	6	6	5	5	6	5	6	5	5	6	6	5	6	47	53	5	4	7		1		171	3	0	5.6	5.66667	5.2	5.66667	5.4
2021-04-06 04:31:45	2021-04-06 04:41:36	0	100	590	1	2021-04-06 04:41:36	anonymous	EN	4	4	#NULL!	#NULL!	2	2	3	5	5	6	5	2	7	7	7	7	5	7	7	7	4	5	2	4	2	80	71	5	5	4		1		52	10	0	3.4	2	4.8	7	6.6
2021-04-06 04:44:46	2021-04-06 04:59:41	0	100	894	1	2021-04-06 04:59:41	anonymous	EN	4	4	#NULL!	#NULL!	1	6	4	6	3	6	5	1	7	7	7	6	3	7	7	7	5	6	7	6	5	20	35	6	4	7		2		52	2	0	5.8	2.66667	4.8	7	6
2021-04-06 04:54:13	2021-04-06 05:04:31	0	100	617	1	2021-04-06 05:04:31	anonymous	EN	4	4	#NULL!	#NULL!	4	5	6	6	5	5	5	5	4	5	4	5	5	5	4	4	7	7	6	6	5	40	60	5	4	7		2		52	4	0	6.2	4.66667	5.4	4.33333	4.6
2021-04-06 05:10:07	2021-04-06 05:17:12	0	100	425	1	2021-04-06 05:17:12	anonymous	EN	4	4	#NULL!	#NULL!	5	4	6	5	2	5	5	5	4	5	5	6	5	4	4	4	7	7	7	4	5	20	10	6	6	7		1		52	4	0	6	4.66667	4.6	4.33333	4.8
2021-04-06 05:12:01	2021-04-06 05:33:40	0	100	1299	1	2021-04-06 05:33:40	anonymous	EN	4	4	#NULL!	#NULL!	4	4	4	4	4	4	4	4	4	4	4	4	4	4	4	4	6	7	5	5	5	25	50	6	6	4		1		52	4	0	5.6	4	4	4	4
2021-04-06 05:05:18	2021-04-06 05:39:05	0	100	2027	1	2021-04-06 05:39:06	anonymous	EN	4	4	#NULL!	#NULL!	4	4	6	4	5	5	5	5	4	5	5	4	4	5	4	5	6	6	5	6	4	80	85	6	6	4		1		52	6	0	5.4	4.33333	5	4.66667	4.4
2021-04-06 05:30:37	2021-04-06 05:43:22	0	100	765	1	2021-04-06 05:43:23	anonymous	EN	4	4	#NULL!	#NULL!	4	6	5	6	5	6	6	4	4	5	6	6	5	5	5	4	7	7	6	6	5	54	61	5	4	4		1		52	2	0	6.2	4.66667	5.6	4.33333	5.4
2021-04-06 05:41:15	2021-04-06 05:49:28	0	100	492	1	2021-04-06 05:49:28	anonymous	EN	4	4	#NULL!	#NULL!	5	5	5	5	5	4	6	6	4	5	5	5	4	4	6	6	4	5	5	6	5	55	70	4	3	4		1		121	3	0	5	5.33333	5	5	4.8
2021-04-06 05:49:17	2021-04-06 06:01:27	0	100	730	1	2021-04-06 06:01:28	anonymous	EN	4	4	#NULL!	#NULL!	2	3	2	3	3	4	3	3	5	5	6	5	6	5	6	6	7	7	3	4	1	30	40	6	7	4		1		52	2	0	4.4	2.66667	3	5.33333	5.6
2021-04-06 06:18:31	2021-04-06 06:23:42	0	100	310	1	2021-04-06 06:23:42	anonymous	EN	4	4	#NULL!	#NULL!	4	5	7	5	6	5	6	5	6	5	5	5	6	6	5	6	6	6	5	4	5	40	64	5	5	4		2		52	2	0	5.2	4.66667	5.8	5.66667	5.4
2021-04-06 06:25:58	2021-04-06 06:36:49	0	100	651	1	2021-04-06 06:36:49	anonymous	EN	4	4	#NULL!	#NULL!	1	5	2	5	3	6	1	1	6	4	6	5	5	4	5	5	2	6	2	2	3	40	40	5	5	4		1		52	10	0	3	2.33333	3.4	5	5
2021-04-06 06:33:49	2021-04-06 06:45:34	0	100	704	1	2021-04-06 06:45:34	anonymous	EN	4	4	#NULL!	#NULL!	4	5	6	6	6	5	6	6	4	4	5	5	4	4	4	4	4	6	5	2	3	25	75	6	6	4		1		182	3	0	4	5	5.8	4	4.4
2021-04-06 06:40:46	2021-04-06 06:49:00	0	100	493	1	2021-04-06 06:49:00	anonymous	EN	4	4	#NULL!	#NULL!	3	2	3	6	3	6	6	3	3	4	4	3	4	4	3	3	4	4	4	4	4	68	40	7	7	7		1		52	2	0	4	2.66667	4.8	3.33333	3.6
2021-04-06 06:53:02	2021-04-06 07:10:00	0	100	1017	1	2021-04-06 07:10:00	anonymous	EN	4	4	#NULL!	#NULL!	2	4	3	5	3	7	4	3	3	3	2	4	3	4	2	3	3	3	2	4	2	19	40	4	6	4		1		52	6	0	2.8	3	4.4	3	3
2021-04-06 05:11:11	2021-04-06 07:23:47	0	100	7956	1	2021-04-06 07:23:47	anonymous	EN	4	4	#NULL!	#NULL!	1	1	1	1	1	1	1	1	7	7	5	7	6	6	7	7	3	6	4	7	1	0	17	2	4	4		1		52	3	0	4.2	1	1	7	6.2
2021-04-06 05:44:30	2021-04-06 07:25:52	0	100	6082	1	2021-04-06 07:25:53	anonymous	EN	4	4	#NULL!	#NULL!	4	6	5	4	4	6	6	4	4	2	2	3	3	3	3	4	7	7	7	5	5	20	40	5	5	4		1		52	8	0	6.2	4.66667	5	3.33333	2.8
2021-04-06 06:52:38	2021-04-06 07:26:53	0	100	2055	1	2021-04-06 07:26:53	anonymous	EN	4	4	#NULL!	#NULL!	2	4	6	5	4	6	6	3	4	5	6	4	2	6	5	5	5	7	6	4	6	40	78	5	3	4		1		52	3	0	5.6	3	5.4	4.66667	4.6
2021-04-06 07:32:21	2021-04-06 07:41:57	0	100	576	1	2021-04-06 07:41:57	anonymous	EN	4	4	#NULL!	#NULL!	2	5	2	4	5	5	4	2	6	6	6	6	6	5	6	6	5	5	4	4	5	10	70	3	2	8		1		52	3	0	4.6	3	4	6	5.8
2021-04-06 07:41:29	2021-04-06 07:48:45	0	100	436	1	2021-04-06 07:48:45	anonymous	EN	4	4	#NULL!	#NULL!	4	4	4	4	4	4	4	4	4	4	4	4	4	4	4	4	4	4	4	4	4	61	50	4	4	4		1		52	5	0	4	4	4	4	4
2021-04-06 07:51:00	2021-04-06 08:00:32	0	100	571	1	2021-04-06 08:00:32	anonymous	EN	4	4	#NULL!	#NULL!	2	2	6	5	6	7	6	2	7	7	7	6	7	7	7	7	5	5	2	2	2	30	30	7	7	7		1		52	4	0	3.2	2	6	7	6.8
2021-04-06 07:55:09	2021-04-06 08:03:45	0	100	516	1	2021-04-06 08:03:46	anonymous	EN	4	4	#NULL!	#NULL!	5	5	5	5	5	5	5	5	6	6	6	6	6	6	6	6	5	4	5	5	5	50	50	5	5	4		2		109	7	0	4.8	5	5	6	6
2021-04-06 08:05:40	2021-04-06 08:21:11	0	100	931	1	2021-04-06 08:21:12	anonymous	EN	4	4	#NULL!	#NULL!	1	1	1	5	1	6	1	1	7	7	7	7	7	6	7	7	6	6	5	5	5	39	99	6	6	7		1		52	3	0	5.4	1	2.8	7	6.8
2021-04-06 08:11:02	2021-04-06 08:25:55	0	100	893	1	2021-04-06 08:25:56	anonymous	EN	4	4	#NULL!	#NULL!	4	7	2	7	4	7	7	4	7	7	2	7	2	7	7	7	7	7	7	7	7	0	0	7	7	7		2		52	2	0	7	5	5.4	7	5
2021-04-06 08:07:26	2021-04-06 08:28:08	0	100	1242	1	2021-04-06 08:28:08	anonymous	EN	4	4	#NULL!	#NULL!	4	3	5	4	5	6	4	4	3	5	6	2	3	4	5	4	3	5	4	5	5	35	54	2	4	4		1		52	3	0	4.4	3.66667	4.8	4	4
2021-04-06 08:47:53	2021-04-06 08:57:55	0	100	602	1	2021-04-06 08:57:55	anonymous	EN	4	4	#NULL!	#NULL!	2	5	7	6	6	5	5	3	6	4	3	3	3	4	4	5	3	4	4	4	5	0	27	5	5	4		2		52	3	0	4	3.33333	5.8	5	3.4
2021-04-06 09:57:28	2021-04-06 10:09:17	0	100	708	1	2021-04-06 10:09:17	anonymous	EN	4	4	#NULL!	#NULL!	3	4	5	4	5	5	5	5	3	4	5	4	5	5	5	5	4	5	5	4	4	30	40	5	4	4		1		52	4	0	4.4	4	4.8	4	4.8
2021-04-06 09:42:03	2021-04-06 10:16:31	0	100	2068	1	2021-04-06 10:16:32	anonymous	EN	4	4	#NULL!	#NULL!	1	4	3	2	3	6	3	2	3	6	4	3	2	3	5	3	5	5	3	3	5	5	10	3	3	4		1		52	3	0	4.2	2.33333	3.4	4	3.4
2021-04-06 10:40:41	2021-04-06 10:50:34	0	100	593	1	2021-04-06 10:50:35	anonymous	EN	4	4	#NULL!	#NULL!	5	6	6	5	6	5	5	6	4	4	5	5	3	5	5	3	4	6	5	4	4	34	27	5	5	4		2		52	3	0	4.6	5.66667	5.4	3.66667	4.6
2021-04-06 11:40:56	2021-04-06 11:50:59	0	100	603	1	2021-04-06 11:51:00	anonymous	EN	4	4	#NULL!	#NULL!	3	5	6	3	5	6	6	3	2	3	1	2	1	2	2	2	7	7	3	7	6	5	5	5	5	7		2		52	4	0	6	3.66667	5.2	2.33333	1.6
2021-04-06 11:56:37	2021-04-06 12:10:10	0	100	813	1	2021-04-06 12:10:11	anonymous	EN	4	4	#NULL!	#NULL!	3	4	4	5	3	6	5	4	6	6	3	5	3	6	6	5	6	6	4	5	4	20	30	4	4	7		1		52	3	0	5	3.66667	4.6	5.66667	4.6
2021-04-06 03:58:25	2021-04-06 12:41:56	0	100	31410	1	2021-04-06 12:41:56	anonymous	EN	4	4	#NULL!	#NULL!	5	6	6	6	6	6	6	6	5	6	5	6	2	2	5	5	6	6	6	6	6	30	30	7	7	4		2		169	2	0	6	5.66667	6	5.33333	4
2021-04-06 13:04:58	2021-04-06 13:26:03	0	100	1265	1	2021-04-06 13:26:04	anonymous	EN	4	4	#NULL!	#NULL!	6	6	5	6	5	7	6	4	6	5	6	6	6	5	7	7	6	7	5	6	6	30	20	7	7	7		1		145	3	0	6	5.33333	5.8	6	6
2021-04-06 13:23:43	2021-04-06 13:34:06	0	100	623	1	2021-04-06 13:34:06	anonymous	EN	4	4	#NULL!	#NULL!	5	6	5	6	6	6	6	6	6	6	6	6	6	6	6	6	6	7	6	6	6	31	77	4	5	7		1		84	14	0	6.2	5.66667	5.8	6	6
2021-04-06 16:15:09	2021-04-06 16:30:33	0	100	924	1	2021-04-06 16:30:33	anonymous	EN	4	4	#NULL!	#NULL!	3	5	5	5	4	6	6	4	4	4	4	5	6	4	4	4	3	5	6	5	5	25	35	5	5	4		1		52	4	0	4.8	4	5.2	4	4.6
2021-04-06 22:32:30	2021-04-06 22:43:47	0	100	676	1	2021-04-06 22:43:48	anonymous	EN	4	4	#NULL!	#NULL!	1	1	1	6	1	6	6	1	7	7	7	7	7	7	7	7	6	4	6	6	6	10	10	6	6	7		1		41	5	0	5.6	1	4	7	7
2021-04-07 02:22:14	2021-04-07 03:07:16	0	100	2701	1	2021-04-07 03:07:16	anonymous	EN	4	4	#NULL!	#NULL!	2	2	3	2	2	2	2	2	3	3	3	3	3	4	3	3	4	4	2	4	2	10	20	7	7	7		1		52	2	0	3.2	2	2.2	3	3.2
2021-04-07 03:44:48	2021-04-07 03:53:59	0	100	550	1	2021-04-07 03:53:59	anonymous	EN	4	4	#NULL!	#NULL!	2	6	5	6	4	7	7	4	5	5	4	5	3	6	6	3	4	6	4	4	1	25	26	7	7	7		1		20	2	0	3.8	4	5.8	4.33333	4.8
2021-04-07 04:00:55	2021-04-07 04:13:10	0	100	734	1	2021-04-07 04:13:10	anonymous	EN	4	4	#NULL!	#NULL!	3	5	6	5	6	5	5	4	5	5	5	5	5	5	5	5	4	5	4	4	5	30	50	6	6	4		1		27	3	0	4.4	4	5.4	5	5
2021-04-07 04:08:37	2021-04-07 04:43:12	0	100	2074	1	2021-04-07 04:43:12	anonymous	EN	4	4	#NULL!	#NULL!	5	6	5	6	6	6	6	5	6	6	5	5	6	6	6	6	7	7	7	7	7	31	41	6	6	4		2		52	3	0	7	5.33333	5.8	6	5.6
2021-04-07 05:25:10	2021-04-07 05:37:11	0	100	721	1	2021-04-07 05:37:11	anonymous	EN	4	4	#NULL!	#NULL!	4	5	4	5	4	4	5	4	5	4	4	3	5	3	4	5	4	6	5	5	5	40	60	5	4	4		1		52	3	0	5	4.33333	4.4	4.66667	3.8
2021-04-07 05:31:54	2021-04-07 05:38:31	0	100	397	1	2021-04-07 05:38:31	anonymous	EN	4	4	#NULL!	#NULL!	5	4	6	6	6	6	6	3	6	4	6	3	6	3	6	6	6	4	5	6	6	26	27	5	5	4		1		52	2	0	5.4	4	6	5.33333	4.8
2021-04-07 04:53:36	2021-04-07 06:34:59	0	100	6083	1	2021-04-07 06:35:00	anonymous	EN	4	4	#NULL!	#NULL!	5	5	3	4	2	3	4	4	5	5	2	4	1	2	3	5	2	3	1	2	6	15	30	5	4	4		1		52	3	0	2.8	4.66667	3.2	5	2.4
2021-04-07 07:31:52	2021-04-07 07:46:56	0	100	904	1	2021-04-07 07:46:56	anonymous	EN	4	4	#NULL!	#NULL!	4	4	4	6	4	6	5	4	6	4	5	5	4	4	5	4	6	7	6	5	6	41	30	5	4	7		2		52	4	0	6	4	5	4.66667	4.6
2021-04-07 06:00:35	2021-04-07 07:54:45	0	100	6849	1	2021-04-07 07:54:45	anonymous	EN	4	4	#NULL!	#NULL!	4	6	5	5	5	5	5	5	5	6	5	6	5	6	6	5	6	6	5	6	5	60	60	5	4	4		1		52	4	0	5.6	5	5	5.33333	5.6
2021-04-07 08:27:39	2021-04-07 08:40:50	0	100	791	1	2021-04-07 08:40:51	anonymous	EN	4	4	#NULL!	#NULL!	5	4	4	4	4	5	5	4	5	5	4	6	4	5	4	5	6	2	6	6	5	20	50	6	5	4		1		52	4	0	5	4.33333	4.4	5	4.6
2021-04-07 08:52:31	2021-04-07 09:01:00	0	100	508	1	2021-04-07 09:01:00	anonymous	EN	4	4	#NULL!	#NULL!	4	4	4	4	5	5	5	5	4	4	4	5	4	4	4	4	3	3	5	3	5	65	50	5	5	4		1		52	3	0	3.8	4.33333	4.6	4	4.2
2021-04-07 08:59:53	2021-04-07 09:13:53	0	100	840	1	2021-04-07 09:13:54	anonymous	EN	4	4	#NULL!	#NULL!	4	6	5	6	5	6	5	4	4	4	2	3	4	3	5	4	5	7	5	4	6	20	50	6	1	4		1		52	3	0	5.4	4.66667	5.4	4	3.4
2021-04-08 01:29:23	2021-04-08 01:40:38	0	100	674	1	2021-04-08 01:40:38	anonymous	EN	4	4	#NULL!	#NULL!	4	5	5	4	5	5	5	4	5	5	5	4	5	5	5	5	7	7	7	7	7	30	30	6	7	4		1		52	3	0	7	4.33333	4.8	5	4.8
2021-04-08 03:40:04	2021-04-08 03:47:36	0	100	452	1	2021-04-08 03:47:37	anonymous	EN	4	4	#NULL!	#NULL!	3	5	2	5	2	6	3	3	5	5	3	3	2	5	3	2	5	5	5	6	5	70	50	6	6	4		2		52	5	0	5.2	3.66667	3.6	4	3.2
2021-04-08 04:41:51	2021-04-08 04:45:01	0	100	189	1	2021-04-08 04:45:01	anonymous	EN	4	4	#NULL!	#NULL!	4	2	3	3	3	5	3	4	4	4	3	5	3	5	6	3	3	3	4	4	3	68	53	4	6	4		1		68	4	0	3.4	3.33333	3.4	3.66667	4.4
2021-04-08 05:02:39	2021-04-08 05:18:02	0	100	923	1	2021-04-08 05:18:03	anonymous	EN	4	4	#NULL!	#NULL!	4	4	5	4	4	5	3	3	5	5	4	5	4	5	5	5	5	4	4	5	3	33	48	5	4	4		1		52	4	0	4.2	3.66667	4.2	5	4.6
2021-04-08 05:29:08	2021-04-08 05:37:32	0	100	503	1	2021-04-08 05:37:32	anonymous	EN	4	4	#NULL!	#NULL!	5	4	5	3	5	4	3	5	3	5	5	5	3	5	4	4	6	5	5	3	3	0	50	2	2	4		1		52	3	0	4.4	4.66667	4	4	4.4
2021-04-08 07:19:48	2021-04-08 07:32:29	0	100	760	1	2021-04-08 07:32:30	anonymous	EN	4	4	#NULL!	#NULL!	5	6	7	6	5	6	6	6	7	6	7	7	7	6	7	6	7	7	6	6	6	10	20	6	6	4		2		52	4	0	6.4	5.66667	6	6.33333	6.8
2021-04-08 07:28:22	2021-04-08 07:44:57	0	100	994	1	2021-04-08 07:44:57	anonymous	EN	4	4	#NULL!	#NULL!	3	5	4	3	3	5	5	3	3	5	3	5	4	6	5	4	6	6	6	6	6	20	40	5	2	7		2		52	4	0	6	3.66667	4	4	4.6
2021-04-08 09:10:17	2021-04-08 09:34:56	0	100	1478	1	2021-04-08 09:34:56	anonymous	EN	4	4	#NULL!	#NULL!	3	7	6	4	7	7	6	3	6	4	4	6	4	3	3	5	6	6	6	6	6	1	1	4	4	4		2		52	5	0	6	4.33333	6	5	4
2021-04-08 06:33:25	2021-04-08 10:04:46	0	100	12681	1	2021-04-08 10:04:46	anonymous	EN	4	4	#NULL!	#NULL!	2	4	3	2	3	3	2	3	5	4	4	4	5	2	5	3	5	5	2	5	3	16	17	4	4	4		1		52	3	0	4	3	2.6	4	4
2021-04-08 12:06:56	2021-04-08 12:20:11	0	100	795	1	2021-04-08 12:20:12	anonymous	EN	4	4	#NULL!	#NULL!	5	6	6	6	6	6	7	5	4	7	6	5	6	6	7	4	7	7	7	4	4	55	85	7	7	4		1		52	4	0	5.8	5.33333	6.2	5	6
2021-04-08 12:53:47	2021-04-08 13:07:39	0	100	832	1	2021-04-08 13:07:41	anonymous	EN	4	4	#NULL!	#NULL!	2	5	3	6	3	5	5	3	5	5	3	4	5	4	4	5	5	6	5	4	4	40	40	6	6	7		1		88	3	0	4.8	3.33333	4.4	5	4
2021-04-06 02:42:06	2021-04-06 02:48:11	0	100	365	1	2021-04-06 02:48:11	anonymous	EN	5	4	#NULL!	#NULL!	4	4	4	3	6	5	5	5	3	5	2	3	3	5	2	1	6	4	6	5	5	64	56	4	5	4		1		52	4	#NULL!	5.2	4.33333	4.6	3	3
2021-04-06 04:59:53	2021-04-06 05:27:35	0	100	1661	1	2021-04-06 05:27:36	anonymous	EN	5	4	#NULL!	#NULL!	5	3	4	3	5	5	5	4	5	4	6	6	6	5	4	5	5	5	3	3	5	65	70	5	3	4		1		52	4	#NULL!	4.2	4	4.4	4.66667	5.4
2021-04-06 06:35:48	2021-04-06 06:43:51	0	100	483	1	2021-04-06 06:43:52	anonymous	EN	5	4	#NULL!	#NULL!	4	5	4	3	4	3	4	4	5	4	6	2	5	5	4	3	4	6	5	5	4	60	40	5	6	4		1		52	4	#NULL!	4.8	4.33333	3.6	4	4.4
2021-04-06 07:24:26	2021-04-06 07:31:30	0	100	423	1	2021-04-06 07:31:30	anonymous	EN	6	4	#NULL!	#NULL!	3	5	5	4	3	6	6	3	4	5	5	5	5	5	3	4	5	6	4	3	5	71	81	7	7	4		1		52	2	#NULL!	4.6	3.66667	4.8	4.33333	4.6
[truncated: 1 more columns]

## Sheet: caption
Experiment_4
