# Supplementary material for: Stakeholder-Oriented Firms Have Feelings and Moral Standing Too
Source: Front Psychol. 2022 Feb 21;13:814624. doi: 10.3389/fpsyg.2022.814624 (PMC8898933; doi:10.3389/fpsyg.2022.814624)
Supplement: Supplementary file 5 [file Data_Sheet_5.xlsx]

## Sheet: FRONTIERS2_EXP5_ANON
StartDate	EndDate	Status	Progress	Duration__in_seconds_	Finished	RecordedDate	DistributionChannel	UserLanguage	stakeatt1	stakeatt2	profitatt1	profitatt2	stakenatt1	stakenatt2	profitnatt1	profitnatt2	IDAQF_1	IDAQF_2	IDAQF_3	IDAQF_4	IDAQF_5	IDAQF_6	IDAQF_7	IDAQF_8	IDAQE_1	IDAQE_2	IDAQE_3	IDAQE_4	IDAQE_5	IDAQE_6	IDAQE_7	IDAQE_8	MS_1	MS_2	MS_3	MS_4	MS_5	mc1	mc2	real	imagine	EDU	EDU_7_TEXT	OCC	OCC_9_TEXT	GENDER	NAT	BORN	STAKEX
2021-10-08 02:06:16	2021-10-08 02:08:15	0	100	119	1	2021-10-08 02:08:16	anonymous	EN	6	7	#NULL!	#NULL!	#NULL!	#NULL!	#NULL!	#NULL!	3	3	3	4	4	4	4	3	4	4	5	3	4	3	4	4	4	4	5	4	3	57	62	5	4	2		1		2	68	20	#NULL!
2021-10-08 02:12:58	2021-10-08 02:14:42	0	100	104	1	2021-10-08 02:14:43	anonymous	EN	4	4	#NULL!	#NULL!	#NULL!	#NULL!	#NULL!	#NULL!	4	4	4	4	4	4	4	4	4	4	4	4	4	4	4	4	4	4	4	4	4	50	50	5	5	2		1		1	68	14	#NULL!
2021-10-08 02:38:24	2021-10-08 02:48:13	0	100	588	1	2021-10-08 02:48:13	anonymous	EN	4	4	#NULL!	#NULL!	#NULL!	#NULL!	#NULL!	#NULL!	6	6	5	6	6	7	7	6	6	7	5	6	6	6	7	5	7	6	6	6	6	95	91	4	5	4		1		2	27	7	#NULL!
2021-10-08 02:07:26	2021-10-08 02:11:59	0	100	273	1	2021-10-08 02:11:59	anonymous	EN	#NULL!	#NULL!	4	4	#NULL!	#NULL!	#NULL!	#NULL!	2	2	5	6	4	6	4	4	6	7	6	6	7	5	6	5	7	7	6	4	1	70	50	7	7	4		4		1	27	29	#NULL!
2021-10-08 02:09:10	2021-10-08 02:12:11	0	100	181	1	2021-10-08 02:12:12	anonymous	EN	#NULL!	#NULL!	4	4	#NULL!	#NULL!	#NULL!	#NULL!	4	4	3	4	4	5	4	3	4	5	4	5	4	5	3	4	5	4	5	3	4	62	69	5	6	2		1		1	68	16	#NULL!
2021-10-08 02:50:58	2021-10-08 02:54:47	0	100	228	1	2021-10-08 02:54:47	anonymous	EN	#NULL!	#NULL!	4	4	#NULL!	#NULL!	#NULL!	#NULL!	5	5	5	4	4	6	6	6	3	3	3	3	3	2	2	4	5	5	5	4	6	39	59	4	5	5		3		2	68	12	#NULL!
2021-10-08 03:09:05	2021-10-08 03:12:44	0	100	218	1	2021-10-08 03:12:44	anonymous	EN	#NULL!	#NULL!	4	4	#NULL!	#NULL!	#NULL!	#NULL!	5	6	6	6	5	4	5	5	5	4	4	5	5	4	4	4	5	5	5	5	5	50	50	5	6	5		1		1	68	26	#NULL!
2021-10-08 03:10:24	2021-10-08 03:14:25	0	100	241	1	2021-10-08 03:14:26	anonymous	EN	#NULL!	#NULL!	4	4	#NULL!	#NULL!	#NULL!	#NULL!	4	3	4	4	2	3	3	4	4	5	4	3	5	4	6	3	2	4	4	3	3	54	45	6	7	3		2		1	70	7	#NULL!
2021-10-08 03:18:15	2021-10-08 03:20:16	0	100	121	1	2021-10-08 03:20:16	anonymous	EN	#NULL!	#NULL!	4	7	#NULL!	#NULL!	#NULL!	#NULL!	3	5	4	5	3	2	4	2	3	3	5	3	4	3	5	4	4	3	3	3	4	35	45	5	5	3		2		2	70	7	#NULL!
2021-10-08 08:38:16	2021-10-08 08:42:32	0	100	255	1	2021-10-08 08:42:32	anonymous	EN	#NULL!	#NULL!	4	7	#NULL!	#NULL!	#NULL!	#NULL!	6	5	6	6	5	6	6	6	6	6	5	5	7	6	6	7	6	6	6	6	6	70	70	6	7	5		1		1	68	19	#NULL!
2021-10-08 02:12:01	2021-10-08 02:17:44	0	100	342	1	2021-10-08 02:17:44	anonymous	EN	#NULL!	#NULL!	#NULL!	#NULL!	4	7	#NULL!	#NULL!	7	5	5	4	5	6	6	6	5	5	6	5	7	5	4	6	6	4	7	4	5	71	80	5	3	4		3		1	68	7	#NULL!
2021-10-08 02:26:06	2021-10-08 02:30:45	0	100	278	1	2021-10-08 02:30:45	anonymous	EN	#NULL!	#NULL!	#NULL!	#NULL!	4	7	#NULL!	#NULL!	7	7	7	7	7	7	7	7	7	7	7	7	7	7	7	7	7	7	7	7	7	100	100	6	7	4		1		2	27	29	#NULL!
2021-10-08 02:34:42	2021-10-08 02:36:06	0	100	84	1	2021-10-08 02:36:07	anonymous	EN	#NULL!	#NULL!	#NULL!	#NULL!	4	7	#NULL!	#NULL!	5	5	5	5	5	5	5	5	5	5	5	5	5	5	5	5	5	5	5	5	5	74	78	5	7	2		1		1	68	20	#NULL!
2021-10-08 02:37:59	2021-10-08 02:39:53	0	100	114	1	2021-10-08 02:39:54	anonymous	EN	#NULL!	#NULL!	#NULL!	#NULL!	4	7	#NULL!	#NULL!	5	3	4	1	3	3	4	1	3	2	4	5	6	6	5	6	2	4	4	4	7	49	80	5	4	3		6		1	27	-1	#NULL!
2021-10-08 03:37:12	2021-10-08 03:40:31	0	100	198	1	2021-10-08 03:40:31	anonymous	EN	#NULL!	#NULL!	#NULL!	#NULL!	4	7	#NULL!	#NULL!	4	4	4	4	6	5	4	4	5	5	6	6	5	6	5	6	4	5	4	6	4	53	49	6	2	2		1		1	68	14	#NULL!
2021-10-08 02:22:21	2021-10-08 02:31:18	0	100	536	1	2021-10-08 02:31:18	anonymous	EN	#NULL!	#NULL!	#NULL!	#NULL!	#NULL!	#NULL!	7	7	4	5	6	5	6	6	6	4	5	5	5	5	5	5	5	5	5	7	5	5	4	70	81	6	7	4		1		2	68	32	#NULL!
2021-10-08 03:12:52	2021-10-08 03:21:56	0	100	544	1	2021-10-08 03:21:57	anonymous	EN	#NULL!	#NULL!	#NULL!	#NULL!	#NULL!	#NULL!	6	7	5	5	6	5	6	5	6	6	5	3	6	5	5	4	5	6	6	6	5	4	5	76	83	5	4	3		1		1	68	40	#NULL!
2021-10-08 02:08:16	2021-10-08 02:10:56	0	100	159	1	2021-10-08 02:10:57	anonymous	EN	#NULL!	#NULL!	6	4	#NULL!	#NULL!	#NULL!	#NULL!	2	5	5	6	6	5	6	5	5	4	4	6	4	4	6	3	6	3	2	3	2	75	74	4	7	2		1		1	68	4	0
2021-10-08 02:04:32	2021-10-08 02:11:56	0	100	444	1	2021-10-08 02:11:57	anonymous	EN	#NULL!	#NULL!	6	4	#NULL!	#NULL!	#NULL!	#NULL!	4	5	7	5	6	7	7	5	5	6	7	6	5	7	7	6	1	1	6	5	7	53	73	5	3	4		1		2	68	24	0
2021-10-08 02:06:46	2021-10-08 02:15:04	0	100	498	1	2021-10-08 02:15:04	anonymous	EN	#NULL!	#NULL!	6	4	#NULL!	#NULL!	#NULL!	#NULL!	1	5	6	7	4	4	4	1	1	6	7	4	7	7	4	6	7	7	7	7	7	48	48	6	6	3		1		3	52	2	0
2021-10-08 02:12:53	2021-10-08 02:15:19	0	100	146	1	2021-10-08 02:15:19	anonymous	EN	#NULL!	#NULL!	6	4	#NULL!	#NULL!	#NULL!	#NULL!	2	2	2	2	2	5	2	2	4	4	4	4	4	4	4	4	6	5	5	5	5	29	38	5	6	3		6		2	68	6	0
2021-10-08 02:11:27	2021-10-08 02:16:20	0	100	292	1	2021-10-08 02:16:20	anonymous	EN	#NULL!	#NULL!	6	4	#NULL!	#NULL!	#NULL!	#NULL!	4	3	4	6	4	5	4	4	5	4	4	5	4	5	4	4	6	6	5	6	5	85	90	6	7	4		1		2	27	10	0
2021-10-08 02:11:58	2021-10-08 02:20:09	0	100	491	1	2021-10-08 02:20:09	anonymous	EN	#NULL!	#NULL!	6	4	#NULL!	#NULL!	#NULL!	#NULL!	4	3	5	6	5	6	5	3	5	5	4	5	2	5	5	5	6	6	4	6	6	10	50	5	6	4		2		1	27	38	0
2021-10-08 02:14:37	2021-10-08 02:21:12	0	100	394	1	2021-10-08 02:21:12	anonymous	EN	#NULL!	#NULL!	6	4	#NULL!	#NULL!	#NULL!	#NULL!	2	3	6	5	5	5	5	3	5	5	2	4	1	2	2	4	7	7	5	4	4	20	71	6	6	3		2		2	27	31	0
2021-10-08 02:13:50	2021-10-08 02:22:37	0	100	526	1	2021-10-08 02:22:38	anonymous	EN	#NULL!	#NULL!	6	4	#NULL!	#NULL!	#NULL!	#NULL!	5	6	7	6	6	6	7	6	6	6	6	6	6	6	6	6	7	7	7	7	7	39	80	5	7	2		1		2	68	11	0
2021-10-08 02:21:15	2021-10-08 02:24:12	0	100	177	1	2021-10-08 02:24:13	anonymous	EN	#NULL!	#NULL!	6	4	#NULL!	#NULL!	#NULL!	#NULL!	5	4	4	3	4	5	4	4	5	5	5	5	6	5	4	5	4	5	6	3	5	46	72	6	5	3		3		1	29	11	0
2021-10-08 02:15:59	2021-10-08 02:24:51	0	100	532	1	2021-10-08 02:24:52	anonymous	EN	#NULL!	#NULL!	6	4	#NULL!	#NULL!	#NULL!	#NULL!	3	5	6	4	6	6	5	4	6	6	5	5	4	3	4	5	5	2	4	4	4	74	59	5	6	2		6		1	68	2	0
2021-10-08 02:17:35	2021-10-08 02:25:51	0	100	495	1	2021-10-08 02:25:51	anonymous	EN	#NULL!	#NULL!	6	4	#NULL!	#NULL!	#NULL!	#NULL!	6	6	4	6	6	7	5	7	6	6	6	6	6	4	6	6	6	7	5	3	2	75	26	5	6	2		1		2	68	11	0
2021-10-08 02:19:25	2021-10-08 02:27:07	0	100	461	1	2021-10-08 02:27:07	anonymous	EN	#NULL!	#NULL!	6	4	#NULL!	#NULL!	#NULL!	#NULL!	1	1	3	6	1	5	2	2	3	2	3	5	2	4	2	3	4	3	1	1	1	10	25	6	6	4		1		1	27	23	0
2021-10-08 02:17:10	2021-10-08 02:28:20	0	100	669	1	2021-10-08 02:28:20	anonymous	EN	#NULL!	#NULL!	6	4	#NULL!	#NULL!	#NULL!	#NULL!	5	7	7	7	5	7	6	7	6	6	6	6	6	6	6	7	7	7	7	7	7	50	100	5	7	3		4		2	64	11	0
2021-10-08 02:23:50	2021-10-08 02:28:30	0	100	279	1	2021-10-08 02:28:30	anonymous	EN	#NULL!	#NULL!	6	4	#NULL!	#NULL!	#NULL!	#NULL!	2	3	3	3	4	4	3	2	4	4	4	4	4	4	4	4	4	7	7	4	2	50	30	6	6	2		2		1	68	27	0
2021-10-08 02:10:44	2021-10-08 02:29:16	0	100	1112	1	2021-10-08 02:29:17	anonymous	EN	#NULL!	#NULL!	6	4	#NULL!	#NULL!	#NULL!	#NULL!	5	5	7	7	7	7	7	4	5	5	6	7	7	7	7	4	6	5	6	5	6	51	71	5	3	2		1		2	68	19	0
2021-10-08 02:22:12	2021-10-08 02:29:41	0	100	449	1	2021-10-08 02:29:42	anonymous	EN	#NULL!	#NULL!	6	4	#NULL!	#NULL!	#NULL!	#NULL!	4	5	5	6	4	6	4	5	6	6	6	6	6	6	6	6	3	4	5	5	4	8	12	3	5	4		7		2	68	16	0
2021-10-08 02:25:19	2021-10-08 02:32:41	0	100	441	1	2021-10-08 02:32:41	anonymous	EN	#NULL!	#NULL!	6	4	#NULL!	#NULL!	#NULL!	#NULL!	5	5	5	6	4	5	5	5	4	4	4	4	4	4	4	4	4	4	4	4	4	50	46	7	1	3		6		1	27	9	0
2021-10-08 02:27:56	2021-10-08 02:33:48	0	100	352	1	2021-10-08 02:33:48	anonymous	EN	#NULL!	#NULL!	6	4	#NULL!	#NULL!	#NULL!	#NULL!	4	4	5	5	4	4	5	4	4	4	4	4	4	4	4	4	5	7	4	4	4	45	40	5	5	2		9	Disabled, unable to work	2	27	34	0
2021-10-08 02:29:33	2021-10-08 02:39:53	0	100	620	1	2021-10-08 02:39:54	anonymous	EN	#NULL!	#NULL!	6	4	#NULL!	#NULL!	#NULL!	#NULL!	1	1	1	1	1	1	1	1	7	7	7	7	7	7	7	7	1	7	1	1	1	50	70	4	5	4		2		2	27	15	0
2021-10-08 02:33:36	2021-10-08 02:40:39	0	100	423	1	2021-10-08 02:40:40	anonymous	EN	#NULL!	#NULL!	6	4	#NULL!	#NULL!	#NULL!	#NULL!	3	2	3	6	3	5	3	2	4	3	5	5	3	4	5	4	5	7	4	3	4	50	49	5	5	3		2		2	27	26	0
2021-10-08 02:38:38	2021-10-08 02:42:38	0	100	239	1	2021-10-08 02:42:38	anonymous	EN	#NULL!	#NULL!	6	4	#NULL!	#NULL!	#NULL!	#NULL!	1	2	2	2	2	4	1	1	6	6	5	4	5	5	5	6	6	6	6	4	4	39	19	6	6	4		2		2	68	21	0
2021-10-08 02:12:54	2021-10-08 02:43:27	0	100	1832	1	2021-10-08 02:43:27	anonymous	EN	#NULL!	#NULL!	6	4	#NULL!	#NULL!	#NULL!	#NULL!	2	5	6	7	3	6	5	4	1	5	4	3	3	6	4	5	6	6	4	4	3	10	60	4	5	5		1		1	68	35	0
2021-10-08 02:32:24	2021-10-08 02:43:45	0	100	680	1	2021-10-08 02:43:45	anonymous	EN	#NULL!	#NULL!	6	4	#NULL!	#NULL!	#NULL!	#NULL!	5	5	3	5	3	5	4	3	6	6	5	3	4	2	5	6	4	6	4	6	6	16	31	5	4	3		1		1	68	12	0
2021-10-08 02:41:05	2021-10-08 02:49:32	0	100	506	1	2021-10-08 02:49:32	anonymous	EN	#NULL!	#NULL!	6	4	#NULL!	#NULL!	#NULL!	#NULL!	2	2	5	6	4	6	5	3	3	4	3	4	3	3	3	3	6	6	6	6	2	10	89	3	3	4		1		1	68	11	0
2021-10-08 02:41:45	2021-10-08 02:50:21	0	100	515	1	2021-10-08 02:50:21	anonymous	EN	#NULL!	#NULL!	6	4	#NULL!	#NULL!	#NULL!	#NULL!	4	5	6	5	5	6	5	5	6	6	6	6	6	4	6	6	7	7	6	4	4	90	50	3	2	4		1		1	27	20	0
2021-10-08 02:45:02	2021-10-08 02:53:32	0	100	509	1	2021-10-08 02:53:32	anonymous	EN	#NULL!	#NULL!	6	4	#NULL!	#NULL!	#NULL!	#NULL!	7	7	7	7	4	7	7	7	7	7	7	7	7	7	7	7	7	7	7	7	7	100	100	7	6	2		8		2	68	32	0
2021-10-08 02:46:40	2021-10-08 02:54:17	0	100	457	1	2021-10-08 02:54:18	anonymous	EN	#NULL!	#NULL!	6	4	#NULL!	#NULL!	#NULL!	#NULL!	4	5	5	5	6	6	6	3	4	4	4	4	4	4	4	4	4	7	4	5	5	70	59	6	5	2		7		2	68	6	0
2021-10-08 02:48:04	2021-10-08 02:54:51	0	100	407	1	2021-10-08 02:54:52	anonymous	EN	#NULL!	#NULL!	6	4	#NULL!	#NULL!	#NULL!	#NULL!	2	2	5	4	3	5	5	3	3	4	5	4	3	6	5	4	3	5	3	3	3	20	20	4	4	2		2		1	68	23	0
2021-10-08 02:31:45	2021-10-08 02:59:31	0	100	1666	1	2021-10-08 02:59:31	anonymous	EN	#NULL!	#NULL!	6	4	#NULL!	#NULL!	#NULL!	#NULL!	2	6	7	6	5	6	5	5	5	6	6	4	5	5	5	6	5	6	5	6	4	50	50	6	5	2		4		2	68	-2	0
2021-10-08 02:54:23	2021-10-08 03:00:48	0	100	385	1	2021-10-08 03:00:49	anonymous	EN	#NULL!	#NULL!	6	4	#NULL!	#NULL!	#NULL!	#NULL!	1	4	1	7	2	6	3	1	1	5	2	3	3	6	3	2	6	6	3	3	1	100	0	7	7	4		1		1	68	9	0
2021-10-08 02:57:36	2021-10-08 03:02:52	0	100	315	1	2021-10-08 03:02:52	anonymous	EN	#NULL!	#NULL!	6	4	#NULL!	#NULL!	#NULL!	#NULL!	3	5	4	5	3	5	4	4	4	4	4	4	3	4	4	4	2	3	2	2	2	10	11	7	7	5		1		1	68	20	0
2021-10-08 02:58:20	2021-10-08 03:09:33	0	100	673	1	2021-10-08 03:09:34	anonymous	EN	#NULL!	#NULL!	6	4	#NULL!	#NULL!	#NULL!	#NULL!	4	5	6	6	6	7	6	4	5	5	6	6	6	6	5	5	7	7	7	4	5	100	70	6	7	4		1		1	68	8	0
2021-10-08 02:11:41	2021-10-08 03:17:32	0	100	3951	1	2021-10-08 03:17:32	anonymous	EN	#NULL!	#NULL!	6	4	#NULL!	#NULL!	#NULL!	#NULL!	5	4	5	5	4	7	5	5	5	5	4	7	3	7	4	4	4	1	4	5	5	82	100	5	6	3		1		2	145	10	0
2021-10-08 03:14:50	2021-10-08 03:21:35	0	100	405	1	2021-10-08 03:21:35	anonymous	EN	#NULL!	#NULL!	6	4	#NULL!	#NULL!	#NULL!	#NULL!	3	4	3	4	3	5	4	3	4	4	4	4	4	4	4	4	4	5	5	4	4	52	41	6	7	3		1		1	20	27	0
2021-10-08 03:16:56	2021-10-08 03:22:11	0	100	314	1	2021-10-08 03:22:11	anonymous	EN	#NULL!	#NULL!	6	4	#NULL!	#NULL!	#NULL!	#NULL!	4	2	6	3	6	5	3	2	3	4	2	3	2	4	3	4	7	7	3	3	4	6	15	7	7	4		1		2	154	10	0
2021-10-08 03:21:08	2021-10-08 03:28:49	0	100	461	1	2021-10-08 03:28:49	anonymous	EN	#NULL!	#NULL!	6	4	#NULL!	#NULL!	#NULL!	#NULL!	4	5	7	6	5	4	6	3	6	5	6	6	4	5	6	6	4	5	3	4	5	67	60	4	4	3		4		2	143	12	0
2021-10-08 03:24:42	2021-10-08 03:33:12	0	100	509	1	2021-10-08 03:33:12	anonymous	EN	#NULL!	#NULL!	6	4	#NULL!	#NULL!	#NULL!	#NULL!	2	4	5	4	4	6	5	2	4	5	5	2	2	6	4	1	4	2	5	3	4	74	50	6	7	2		1		1	68	13	0
2021-10-08 03:29:24	2021-10-08 03:34:40	0	100	315	1	2021-10-08 03:34:40	anonymous	EN	#NULL!	#NULL!	6	4	#NULL!	#NULL!	#NULL!	#NULL!	2	5	6	3	6	7	6	2	5	3	2	5	2	2	6	5	4	6	5	5	3	80	87	5	6	2		1		2	68	2	0
2021-10-08 03:25:36	2021-10-08 03:43:45	0	100	1089	1	2021-10-08 03:43:46	anonymous	EN	#NULL!	#NULL!	6	4	#NULL!	#NULL!	#NULL!	#NULL!	4	6	7	7	5	7	6	5	4	6	7	7	4	7	7	4	7	7	5	6	6	40	50	4	5	4		1		1	136	17	0
2021-10-08 03:00:05	2021-10-08 03:45:41	0	100	2736	1	2021-10-08 03:45:41	anonymous	EN	#NULL!	#NULL!	6	4	#NULL!	#NULL!	#NULL!	#NULL!	4	4	5	5	5	4	5	5	6	5	5	5	5	4	6	5	5	6	5	5	4	53	52	4	6	4		1		2	27	4	0
2021-10-08 04:51:14	2021-10-08 04:55:14	0	100	240	1	2021-10-08 04:55:15	anonymous	EN	#NULL!	#NULL!	6	4	#NULL!	#NULL!	#NULL!	#NULL!	6	6	6	5	6	5	4	5	6	6	5	6	5	6	6	6	6	6	6	5	6	69	49	4	6	3		1		1	68	3	0
2021-10-08 07:53:36	2021-10-08 07:54:30	0	100	54	1	2021-10-08 07:54:31	anonymous	EN	#NULL!	#NULL!	6	4	#NULL!	#NULL!	#NULL!	#NULL!	2	4	3	4	4	4	4	3	3	4	3	3	3	4	3	4	4	3	3	3	4	55	50	3	6	3		6		1	3	13	0
2021-10-08 02:06:37	2021-10-08 02:12:24	0	100	346	1	2021-10-08 02:12:24	anonymous	EN	#NULL!	#NULL!	#NULL!	#NULL!	#NULL!	#NULL!	7	4	2	3	5	6	1	5	5	2	6	5	5	6	6	5	7	7	4	3	3	4	1	0	21	4	4	5		1		2	27	4	#NULL!
2021-10-08 02:05:55	2021-10-08 02:12:38	0	100	403	1	2021-10-08 02:12:38	anonymous	EN	#NULL!	#NULL!	#NULL!	#NULL!	#NULL!	#NULL!	7	4	3	4	3	5	4	7	5	2	5	4	2	2	4	3	3	6	6	6	5	5	3	70	60	6	6	2		6		1	68	1	#NULL!
2021-10-08 02:07:03	2021-10-08 02:15:21	0	100	498	1	2021-10-08 02:15:21	anonymous	EN	#NULL!	#NULL!	#NULL!	#NULL!	#NULL!	#NULL!	7	4	2	3	5	5	3	6	2	3	4	4	5	6	4	6	5	5	5	7	2	3	2	31	62	5	5	2		1		1	68	9	#NULL!
2021-10-08 02:08:49	2021-10-08 02:16:59	0	100	489	1	2021-10-08 02:16:59	anonymous	EN	#NULL!	#NULL!	#NULL!	#NULL!	#NULL!	#NULL!	7	4	6	7	7	6	7	6	7	7	5	6	6	7	7	6	7	6	5	5	6	7	5	50	57	6	7	3		7		2	27	16	#NULL!
2021-10-08 02:12:15	2021-10-08 02:18:10	0	100	355	1	2021-10-08 02:18:10	anonymous	EN	#NULL!	#NULL!	#NULL!	#NULL!	#NULL!	#NULL!	7	4	4	7	7	6	6	7	6	6	5	5	4	6	4	4	6	5	7	6	6	6	6	68	51	6	5	6		7		2	27	22	#NULL!
2021-10-08 02:14:15	2021-10-08 02:18:29	0	100	254	1	2021-10-08 02:18:30	anonymous	EN	#NULL!	#NULL!	#NULL!	#NULL!	#NULL!	#NULL!	7	4	3	2	4	6	3	5	2	2	6	6	5	5	5	5	5	6	4	7	3	4	2	10	15	7	7	4		6		1	68	6	#NULL!
2021-10-08 02:11:44	2021-10-08 02:20:35	0	100	530	1	2021-10-08 02:20:35	anonymous	EN	#NULL!	#NULL!	#NULL!	#NULL!	#NULL!	#NULL!	7	4	2	6	7	7	3	7	7	2	3	5	5	6	4	6	5	3	6	6	4	4	4	26	48	5	3	2		1		2	160	3	#NULL!
2021-10-08 02:13:57	2021-10-08 02:21:01	0	100	424	1	2021-10-08 02:21:02	anonymous	EN	#NULL!	#NULL!	#NULL!	#NULL!	#NULL!	#NULL!	7	4	2	2	2	2	2	2	2	2	4	4	4	4	4	4	4	4	4	7	4	3	3	40	51	6	5	2		1		2	68	11	#NULL!
2021-10-08 02:15:43	2021-10-08 02:21:09	0	100	326	1	2021-10-08 02:21:09	anonymous	EN	#NULL!	#NULL!	#NULL!	#NULL!	#NULL!	#NULL!	7	4	4	4	5	6	5	6	6	3	5	4	6	6	4	7	5	4	5	4	5	5	4	30	80	5	5	5		1		2	68	11	#NULL!
2021-10-08 02:09:36	2021-10-08 02:21:15	0	100	698	1	2021-10-08 02:21:16	anonymous	EN	#NULL!	#NULL!	#NULL!	#NULL!	#NULL!	#NULL!	7	4	5	5	4	5	5	4	5	5	6	4	5	5	5	5	5	5	6	6	5	6	5	60	65	6	5	3		7		2	68	11	#NULL!
2021-10-08 02:18:44	2021-10-08 02:21:47	0	100	182	1	2021-10-08 02:21:47	anonymous	EN	#NULL!	#NULL!	#NULL!	#NULL!	#NULL!	#NULL!	7	4	6	6	6	6	6	6	6	4	6	6	6	6	6	6	6	6	7	7	7	7	7	65	60	6	6	3		1		2	68	2	#NULL!
2021-10-08 02:16:36	2021-10-08 02:22:11	0	100	334	1	2021-10-08 02:22:12	anonymous	EN	#NULL!	#NULL!	#NULL!	#NULL!	#NULL!	#NULL!	7	4	2	3	1	5	4	4	5	2	3	3	3	4	2	3	5	3	4	2	3	5	2	50	70	5	5	3		7		2	27	11	#NULL!
2021-10-08 02:09:47	2021-10-08 02:25:14	0	100	927	1	2021-10-08 02:25:15	anonymous	EN	#NULL!	#NULL!	#NULL!	#NULL!	#NULL!	#NULL!	7	4	5	6	5	6	6	6	6	5	5	5	5	5	5	6	6	5	6	6	5	5	2	20	20	6	5	5		2		2	68	28	#NULL!
2021-10-08 02:17:39	2021-10-08 02:25:28	0	100	468	1	2021-10-08 02:25:29	anonymous	EN	#NULL!	#NULL!	#NULL!	#NULL!	#NULL!	#NULL!	7	4	3	3	5	5	4	4	3	3	4	4	4	4	3	4	4	4	2	4	2	2	2	9	19	5	3	4		2		1	68	36	#NULL!
2021-10-08 02:20:41	2021-10-08 02:27:40	0	100	418	1	2021-10-08 02:27:40	anonymous	EN	#NULL!	#NULL!	#NULL!	#NULL!	#NULL!	#NULL!	7	4	6	4	5	7	6	5	4	6	6	6	6	6	4	5	6	6	2	6	4	7	6	51	89	6	7	3		1		2	29	15	#NULL!
2021-10-08 02:20:47	2021-10-08 02:31:01	0	100	613	1	2021-10-08 02:31:01	anonymous	EN	#NULL!	#NULL!	#NULL!	#NULL!	#NULL!	#NULL!	7	4	4	4	3	5	4	4	4	4	5	4	5	5	4	3	5	4	3	4	4	5	4	50	62	4	4	5		7		2	146	12	#NULL!
2021-10-08 02:25:25	2021-10-08 02:32:29	0	100	424	1	2021-10-08 02:32:30	anonymous	EN	#NULL!	#NULL!	#NULL!	#NULL!	#NULL!	#NULL!	7	4	3	3	4	5	4	5	3	3	4	3	4	4	3	5	4	4	5	6	5	4	4	30	60	6	7	5		1		1	68	23	#NULL!
2021-10-08 02:27:40	2021-10-08 02:33:36	0	100	356	1	2021-10-08 02:33:36	anonymous	EN	#NULL!	#NULL!	#NULL!	#NULL!	#NULL!	#NULL!	7	4	3	5	6	7	3	5	3	2	3	6	3	5	4	5	4	5	6	7	3	5	5	56	70	3	4	4		1		1	68	9	#NULL!
2021-10-08 02:28:48	2021-10-08 02:35:07	0	100	378	1	2021-10-08 02:35:07	anonymous	EN	#NULL!	#NULL!	#NULL!	#NULL!	#NULL!	#NULL!	7	4	2	3	5	7	2	6	4	2	6	5	4	6	5	4	6	7	6	6	5	5	4	10	50	6	6	5		1		2	86	10	#NULL!
2021-10-08 02:31:28	2021-10-08 02:39:15	0	100	466	1	2021-10-08 02:39:16	anonymous	EN	#NULL!	#NULL!	#NULL!	#NULL!	#NULL!	#NULL!	7	4	4	5	5	6	5	6	4	4	5	6	4	5	5	4	5	5	5	5	5	4	4	17	29	5	4	4		1		1	27	8	#NULL!
2021-10-08 02:33:32	2021-10-08 02:40:34	0	100	421	1	2021-10-08 02:40:34	anonymous	EN	#NULL!	#NULL!	#NULL!	#NULL!	#NULL!	#NULL!	7	4	5	4	5	5	5	6	5	6	6	6	6	7	6	6	6	6	4	5	6	6	5	50	70	3	2	5		8		1	68	42	#NULL!
2021-10-08 02:41:24	2021-10-08 02:46:05	0	100	280	1	2021-10-08 02:46:06	anonymous	EN	#NULL!	#NULL!	#NULL!	#NULL!	#NULL!	#NULL!	7	4	2	2	2	6	1	6	6	2	7	7	7	7	7	7	7	7	7	7	5	5	4	41	52	6	6	4		1		2	27	15	#NULL!
2021-10-08 02:32:09	2021-10-08 02:46:45	0	100	876	1	2021-10-08 02:46:45	anonymous	EN	#NULL!	#NULL!	#NULL!	#NULL!	#NULL!	#NULL!	7	4	3	3	3	6	3	4	4	2	4	4	4	4	4	4	4	4	5	6	4	4	2	1	20	5	5	5		4		2	68	40	#NULL!
2021-10-08 02:40:53	2021-10-08 02:47:35	0	100	401	1	2021-10-08 02:47:35	anonymous	EN	#NULL!	#NULL!	#NULL!	#NULL!	#NULL!	#NULL!	7	4	3	4	5	6	5	6	5	3	3	3	3	3	2	2	3	2	6	7	6	6	2	15	25	7	7	3		2		1	27	26	#NULL!
2021-10-08 02:41:43	2021-10-08 02:48:45	0	100	422	1	2021-10-08 02:48:46	anonymous	EN	#NULL!	#NULL!	#NULL!	#NULL!	#NULL!	#NULL!	7	4	4	5	6	6	5	7	6	3	2	4	6	5	3	6	6	5	2	3	6	3	4	64	34	5	4	2		6		2	68	-3	#NULL!
2021-10-08 02:35:01	2021-10-08 02:51:45	0	100	1003	1	2021-10-08 02:51:45	anonymous	EN	#NULL!	#NULL!	#NULL!	#NULL!	#NULL!	#NULL!	7	4	4	4	5	6	3	6	4	3	4	5	5	5	2	4	4	4	4	3	3	4	4	20	40	5	5	3		1		1	68	23	#NULL!
2021-10-08 02:45:10	2021-10-08 02:52:19	0	100	429	1	2021-10-08 02:52:19	anonymous	EN	#NULL!	#NULL!	#NULL!	#NULL!	#NULL!	#NULL!	7	4	2	2	3	5	2	5	3	2	4	4	4	4	4	4	4	4	7	7	7	1	1	0	0	6	5	1		1		1	194	29	#NULL!
2021-10-08 02:46:51	2021-10-08 02:54:23	0	100	452	1	2021-10-08 02:54:24	anonymous	EN	#NULL!	#NULL!	#NULL!	#NULL!	#NULL!	#NULL!	7	4	4	4	6	4	5	5	6	4	4	4	5	5	6	4	5	4	2	6	4	3	2	20	40	5	6	4		1		1	27	15	#NULL!
2021-10-08 02:49:57	2021-10-08 02:56:19	0	100	381	1	2021-10-08 02:56:19	anonymous	EN	#NULL!	#NULL!	#NULL!	#NULL!	#NULL!	#NULL!	7	4	3	4	7	4	2	7	5	3	1	3	3	3	2	3	3	3	4	7	4	2	1	40	50	5	4	5		1		1	68	23	#NULL!
2021-10-08 02:52:00	2021-10-08 02:56:20	0	100	259	1	2021-10-08 02:56:20	anonymous	EN	#NULL!	#NULL!	#NULL!	#NULL!	#NULL!	#NULL!	7	4	5	5	6	6	7	6	5	3	2	6	3	7	7	5	3	3	5	7	7	5	7	5	30	5	5	4		1		1	27	5	#NULL!
2021-10-08 02:47:29	2021-10-08 02:57:57	0	100	628	1	2021-10-08 02:57:58	anonymous	EN	#NULL!	#NULL!	#NULL!	#NULL!	#NULL!	#NULL!	7	4	1	2	4	7	4	7	7	1	7	4	4	4	2	2	4	5	4	7	3	3	2	0	50	4	6	5		2		2	68	19	#NULL!
2021-10-08 02:58:08	2021-10-08 03:03:14	0	100	306	1	2021-10-08 03:03:14	anonymous	EN	#NULL!	#NULL!	#NULL!	#NULL!	#NULL!	#NULL!	7	4	4	4	4	4	4	4	4	4	4	4	4	4	4	4	4	4	4	4	4	4	4	50	50	4	6	2		1		2	68	27	#NULL!
2021-10-08 02:58:00	2021-10-08 03:04:57	0	100	417	1	2021-10-08 03:04:58	anonymous	EN	#NULL!	#NULL!	#NULL!	#NULL!	#NULL!	#NULL!	7	4	2	4	4	5	4	6	5	3	7	4	6	6	5	5	5	7	6	7	7	5	6	23	51	6	6	4		1		2	68	6	#NULL!
2021-10-08 03:03:20	2021-10-08 03:06:40	0	100	199	1	2021-10-08 03:06:40	anonymous	EN	#NULL!	#NULL!	#NULL!	#NULL!	#NULL!	#NULL!	7	4	2	5	2	3	3	6	4	5	3	2	2	6	6	5	4	5	3	4	2	4	4	27	75	3	7	5		1		1	68	12	#NULL!
2021-10-08 03:05:45	2021-10-08 03:13:36	0	100	470	1	2021-10-08 03:13:36	anonymous	EN	#NULL!	#NULL!	#NULL!	#NULL!	#NULL!	#NULL!	7	4	3	4	5	3	4	4	4	2	5	6	4	5	6	4	5	6	4	4	3	6	4	67	49	5	5	3		2		1	52	8	#NULL!
2021-10-08 03:10:38	2021-10-08 03:16:33	0	100	355	1	2021-10-08 03:16:34	anonymous	EN	#NULL!	#NULL!	#NULL!	#NULL!	#NULL!	#NULL!	7	4	1	2	5	7	4	3	3	2	6	6	5	6	5	5	6	7	3	6	3	4	3	5	22	5	6	5		1		1	27	22	#NULL!
2021-10-08 02:36:03	2021-10-08 03:21:23	0	100	2719	1	2021-10-08 03:21:23	anonymous	EN	#NULL!	#NULL!	#NULL!	#NULL!	#NULL!	#NULL!	7	4	4	5	5	6	4	6	6	5	4	4	6	6	5	5	6	5	6	6	5	7	4	14	40	2	3	3		1		1	194	-1	#NULL!
2021-10-08 03:14:02	2021-10-08 03:21:28	0	100	446	1	2021-10-08 03:21:29	anonymous	EN	#NULL!	#NULL!	#NULL!	#NULL!	#NULL!	#NULL!	7	4	7	7	7	7	7	7	7	7	7	7	7	7	7	7	7	7	7	7	7	7	7	52	75	7	7	2		7		2	27	9	#NULL!
2021-10-08 03:15:28	2021-10-08 03:22:46	0	100	437	1	2021-10-08 03:22:46	anonymous	EN	#NULL!	#NULL!	#NULL!	#NULL!	#NULL!	#NULL!	7	4	2	2	6	6	5	6	4	2	7	5	3	7	3	6	4	5	7	7	6	3	5	10	20	7	7	5		1		1	27	15	#NULL!
2021-10-08 03:19:57	2021-10-08 03:22:57	0	100	179	1	2021-10-08 03:22:57	anonymous	EN	#NULL!	#NULL!	#NULL!	#NULL!	#NULL!	#NULL!	7	4	3	3	4	5	5	4	5	4	3	4	4	3	3	4	3	4	3	2	4	2	3	40	37	4	5	5		1		1	68	14	#NULL!
2021-10-08 03:09:33	2021-10-08 03:24:34	0	100	900	1	2021-10-08 03:24:34	anonymous	EN	#NULL!	#NULL!	#NULL!	#NULL!	#NULL!	#NULL!	7	4	3	3	5	5	3	5	4	2	4	4	2	3	3	5	3	4	5	5	4	5	2	70	50	5	7	4		1		2	68	19	#NULL!
2021-10-08 03:23:09	2021-10-08 03:29:16	0	100	367	1	2021-10-08 03:29:16	anonymous	EN	#NULL!	#NULL!	#NULL!	#NULL!	#NULL!	#NULL!	7	4	4	3	5	5	5	6	4	4	6	5	5	6	4	3	3	4	6	6	5	3	3	50	50	2	4	3		1		1	27	26	#NULL!
2021-10-08 03:26:19	2021-10-08 03:30:01	0	100	222	1	2021-10-08 03:30:02	anonymous	EN	#NULL!	#NULL!	#NULL!	#NULL!	#NULL!	#NULL!	7	4	3	3	6	7	5	7	5	3	7	7	7	7	7	7	7	7	5	1	4	3	1	91	70	2	3	2		2		1	27	33	#NULL!
2021-10-08 03:16:20	2021-10-08 03:30:54	0	100	874	1	2021-10-08 03:30:55	anonymous	EN	#NULL!	#NULL!	#NULL!	#NULL!	#NULL!	#NULL!	7	4	2	4	2	6	3	6	5	2	3	4	4	3	4	4	4	4	4	3	4	4	3	6	10	7	7	2		6		2	68	-2	#NULL!
2021-10-08 03:21:40	2021-10-08 03:31:56	0	100	616	1	2021-10-08 03:31:56	anonymous	EN	#NULL!	#NULL!	#NULL!	#NULL!	#NULL!	#NULL!	7	4	6	5	1	5	1	4	4	2	7	7	7	7	6	3	5	7	6	7	3	5	5	10	10	3	5	2		8		2	190	40	#NULL!
2021-10-08 03:35:50	2021-10-08 03:40:22	0	100	272	1	2021-10-08 03:40:22	anonymous	EN	#NULL!	#NULL!	#NULL!	#NULL!	#NULL!	#NULL!	7	4	4	4	4	5	5	5	5	4	4	4	4	4	4	4	4	4	4	5	4	4	4	58	50	3	7	5		7		2	68	10	#NULL!
2021-10-08 03:06:49	2021-10-08 03:43:02	0	100	2172	1	2021-10-08 03:43:03	anonymous	EN	#NULL!	#NULL!	#NULL!	#NULL!	#NULL!	#NULL!	7	4	4	3	4	5	5	4	5	3	7	7	6	7	6	6	6	7	7	7	7	4	4	31	55	7	7	2		6		2	54	-1	#NULL!
2021-10-08 04:23:53	2021-10-08 04:32:11	0	100	498	1	2021-10-08 04:32:11	anonymous	EN	#NULL!	#NULL!	#NULL!	#NULL!	#NULL!	#NULL!	7	4	1	2	6	7	1	7	6	1	4	2	2	4	1	4	3	2	7	7	7	7	7	8	21	6	5	3		1		2	27	20	#NULL!
2021-10-08 07:56:32	2021-10-08 08:01:36	0	100	303	1	2021-10-08 08:01:36	anonymous	EN	#NULL!	#NULL!	#NULL!	#NULL!	#NULL!	#NULL!	7	4	5	5	6	6	6	6	5	3	5	5	6	5	4	6	5	6	5	5	5	5	3	51	38	5	5	4		2		2	68	14	#NULL!
2021-10-08 08:06:26	2021-10-08 08:09:48	0	100	202	1	2021-10-08 08:09:48	anonymous	EN	#NULL!	#NULL!	#NULL!	#NULL!	#NULL!	#NULL!	7	4	3	4	6	5	2	6	4	3	2	2	4	4	4	4	2	3	6	6	4	2	6	45	60	3	2	4		6		2	27	0	#NULL!
2021-10-08 02:03:02	2021-10-08 02:10:15	0	100	432	1	2021-10-08 02:10:15	anonymous	EN	4	7	#NULL!	#NULL!	#NULL!	#NULL!	#NULL!	#NULL!	7	7	7	7	7	7	7	7	7	7	7	7	7	7	7	7	7	7	7	7	7	50	50	5	6	1		7		2	194	32	1
2021-10-08 02:05:59	2021-10-08 02:12:21	0	100	382	1	2021-10-08 02:12:22	anonymous	EN	4	7	#NULL!	#NULL!	#NULL!	#NULL!	#NULL!	#NULL!	4	5	4	6	6	6	5	5	5	5	6	6	4	6	5	4	4	5	6	4	4	50	69	6	6	2		3		2	68	-4	1
2021-10-08 02:04:53	2021-10-08 02:14:05	0	100	552	1	2021-10-08 02:14:05	anonymous	EN	4	7	#NULL!	#NULL!	#NULL!	#NULL!	#NULL!	#NULL!	2	7	5	6	4	6	5	2	5	6	5	6	6	5	5	5	4	6	6	6	6	51	72	6	7	4		1		2	27	9	1
2021-10-08 02:10:24	2021-10-08 02:15:33	0	100	308	1	2021-10-08 02:15:33	anonymous	EN	4	7	#NULL!	#NULL!	#NULL!	#NULL!	#NULL!	#NULL!	1	4	3	6	5	5	3	4	7	7	7	6	7	6	6	7	5	4	5	4	2	86	78	4	6	6		1		1	68	19	1
2021-10-08 02:09:40	2021-10-08 02:15:35	0	100	354	1	2021-10-08 02:15:35	anonymous	EN	4	7	#NULL!	#NULL!	#NULL!	#NULL!	#NULL!	#NULL!	4	5	5	7	4	6	5	4	5	6	5	6	5	4	7	6	6	7	5	5	4	80	80	2	6	5		1		1	68	23	1
2021-10-08 02:09:26	2021-10-08 02:15:53	0	100	386	1	2021-10-08 02:15:54	anonymous	EN	4	7	#NULL!	#NULL!	#NULL!	#NULL!	#NULL!	#NULL!	7	7	7	7	7	7	7	6	7	6	4	6	7	5	7	7	2	5	7	7	6	88	86	4	3	4		6		2	68	7	1
2021-10-08 02:16:49	2021-10-08 02:21:33	0	100	283	1	2021-10-08 02:21:33	anonymous	EN	4	7	#NULL!	#NULL!	#NULL!	#NULL!	#NULL!	#NULL!	6	7	6	6	6	6	6	6	5	5	4	4	4	4	5	5	6	7	7	6	6	100	50	5	5	5		1		2	27	6	1
2021-10-08 02:13:54	2021-10-08 02:21:35	0	100	461	1	2021-10-08 02:21:35	anonymous	EN	4	7	#NULL!	#NULL!	#NULL!	#NULL!	#NULL!	#NULL!	1	1	4	4	4	5	1	1	7	7	7	7	7	7	7	7	5	6	4	4	1	81	70	3	5	5		1		1	27	29	1
2021-10-08 02:17:36	2021-10-08 02:22:11	0	100	275	1	2021-10-08 02:22:12	anonymous	EN	4	7	#NULL!	#NULL!	#NULL!	#NULL!	#NULL!	#NULL!	6	4	6	6	6	5	6	7	6	6	6	5	6	6	4	3	3	5	4	6	5	65	89	2	2	4		1		1	27	9	1
2021-10-08 02:18:05	2021-10-08 02:23:01	0	100	295	1	2021-10-08 02:23:01	anonymous	EN	4	7	#NULL!	#NULL!	#NULL!	#NULL!	#NULL!	#NULL!	2	6	4	5	4	4	5	2	4	4	4	4	4	4	4	4	5	7	5	3	4	34	35	5	5	3		2		1	27	2	1
2021-10-08 02:14:16	2021-10-08 02:28:54	0	100	877	1	2021-10-08 02:28:54	anonymous	EN	4	7	#NULL!	#NULL!	#NULL!	#NULL!	#NULL!	#NULL!	6	7	2	7	6	7	7	7	7	7	3	7	7	6	7	7	7	7	7	7	7	100	80	4	3	4		1		2	130	16	1
2021-10-08 02:24:01	2021-10-08 02:29:12	0	100	311	1	2021-10-08 02:29:13	anonymous	EN	4	7	#NULL!	#NULL!	#NULL!	#NULL!	#NULL!	#NULL!	4	4	5	7	4	6	5	5	4	4	5	4	5	5	5	4	7	7	7	5	7	51	53	5	5	3		1		1	154	13	1
2021-10-08 02:23:03	2021-10-08 02:32:36	0	100	573	1	2021-10-08 02:32:37	anonymous	EN	4	7	#NULL!	#NULL!	#NULL!	#NULL!	#NULL!	#NULL!	4	7	6	7	4	7	4	4	7	7	4	7	4	4	6	7	7	7	6	6	7	90	80	3	4	5		9	Civil Servant	2	68	36	1
2021-10-08 02:27:09	2021-10-08 02:36:07	0	100	538	1	2021-10-08 02:36:07	anonymous	EN	4	7	#NULL!	#NULL!	#NULL!	#NULL!	#NULL!	#NULL!	7	4	6	7	6	6	6	6	4	4	6	7	5	7	7	7	5	6	6	6	5	71	86	6	4	5		2		2	68	21	1
2021-10-08 02:33:50	2021-10-08 02:40:39	0	100	408	1	2021-10-08 02:40:39	anonymous	EN	4	7	#NULL!	#NULL!	#NULL!	#NULL!	#NULL!	#NULL!	5	4	4	5	6	5	6	6	6	4	6	5	7	6	6	6	6	6	6	4	7	30	71	5	5	3		1		2	68	12	1
2021-10-08 02:38:08	2021-10-08 02:41:26	0	100	197	1	2021-10-08 02:41:26	anonymous	EN	4	7	#NULL!	#NULL!	#NULL!	#NULL!	#NULL!	#NULL!	5	5	3	5	5	4	7	4	6	5	5	6	6	5	5	4	3	4	4	5	4	70	80	5	6	3		2		1	68	14	1
2021-10-08 02:35:30	2021-10-08 02:41:27	0	100	356	1	2021-10-08 02:41:27	anonymous	EN	4	7	#NULL!	#NULL!	#NULL!	#NULL!	#NULL!	#NULL!	7	6	7	7	4	5	5	7	5	5	5	5	5	5	5	5	7	7	7	7	7	70	60	6	7	3		2		2	128	25	1
2021-10-08 02:30:28	2021-10-08 02:44:17	0	100	829	1	2021-10-08 02:44:18	anonymous	EN	4	7	#NULL!	#NULL!	#NULL!	#NULL!	#NULL!	#NULL!	7	7	7	7	7	7	7	7	7	7	7	7	7	7	7	7	7	7	7	7	7	55	80	5	3	2		1		2	68	16	1
2021-10-08 02:30:36	2021-10-08 02:44:52	0	100	856	1	2021-10-08 02:44:52	anonymous	EN	4	7	#NULL!	#NULL!	#NULL!	#NULL!	#NULL!	#NULL!	2	6	6	5	4	6	4	7	4	5	5	4	5	6	4	5	2	6	7	2	1	80	79	4	4	5		1		1	52	23	1
2021-10-08 02:41:26	2021-10-08 02:46:31	0	100	304	1	2021-10-08 02:46:31	anonymous	EN	4	7	#NULL!	#NULL!	#NULL!	#NULL!	#NULL!	#NULL!	7	7	7	7	7	4	7	7	7	7	7	7	5	6	7	7	7	7	7	7	5	100	100	4	5	4		1		1	68	1	1
2021-10-08 02:41:33	2021-10-08 02:49:50	0	100	497	1	2021-10-08 02:49:51	anonymous	EN	4	7	#NULL!	#NULL!	#NULL!	#NULL!	#NULL!	#NULL!	5	7	5	5	4	5	7	3	4	6	5	5	5	6	6	5	7	7	6	5	4	95	97	1	1	4		6		1	68	2	1
2021-10-08 02:20:21	2021-10-08 02:50:10	0	100	1789	1	2021-10-08 02:50:11	anonymous	EN	4	7	#NULL!	#NULL!	#NULL!	#NULL!	#NULL!	#NULL!	6	7	6	7	6	7	7	6	7	7	7	6	6	6	7	7	7	7	7	7	7	90	86	5	6	5		1		2	68	7	1
2021-10-08 02:47:30	2021-10-08 02:52:36	0	100	305	1	2021-10-08 02:52:36	anonymous	EN	4	7	#NULL!	#NULL!	#NULL!	#NULL!	#NULL!	#NULL!	1	1	1	1	1	1	1	1	7	7	7	7	7	5	7	7	3	6	5	5	4	80	83	6	4	5		1		1	68	29	1
2021-10-08 02:41:49	2021-10-08 02:54:25	0	100	755	1	2021-10-08 02:54:25	anonymous	EN	4	7	#NULL!	#NULL!	#NULL!	#NULL!	#NULL!	#NULL!	5	5	5	5	6	6	6	5	5	5	5	5	4	5	5	5	3	3	5	5	5	81	74	4	5	2		4		1	68	12	1
2021-10-08 02:48:16	2021-10-08 02:59:40	0	100	684	1	2021-10-08 02:59:40	anonymous	EN	4	7	#NULL!	#NULL!	#NULL!	#NULL!	#NULL!	#NULL!	4	7	5	7	3	4	7	7	3	6	7	6	6	4	1	5	6	6	5	6	5	73	39	3	4	4		2		2	145	15	1
2021-10-08 02:47:59	2021-10-08 03:03:49	0	100	950	1	2021-10-08 03:03:50	anonymous	EN	4	7	#NULL!	#NULL!	#NULL!	#NULL!	#NULL!	#NULL!	1	1	1	7	1	7	7	1	7	4	1	7	1	1	1	7	4	1	1	4	1	90	99	6	6	2		2		1	27	35	1
2021-10-08 03:01:28	2021-10-08 03:05:31	0	100	242	1	2021-10-08 03:05:31	anonymous	EN	4	7	#NULL!	#NULL!	#NULL!	#NULL!	#NULL!	#NULL!	5	6	6	6	5	6	6	6	6	5	5	5	5	5	6	5	5	6	6	5	4	78	81	3	2	4		1		2	27	20	1
2021-10-08 03:07:32	2021-10-08 03:10:59	0	100	206	1	2021-10-08 03:10:59	anonymous	EN	4	7	#NULL!	#NULL!	#NULL!	#NULL!	#NULL!	#NULL!	5	3	3	4	5	5	5	1	6	2	5	5	4	6	6	5	4	3	4	5	5	55	67	5	6	3		1		1	68	22	1
2021-10-08 03:05:06	2021-10-08 03:15:08	0	100	602	1	2021-10-08 03:15:08	anonymous	EN	4	7	#NULL!	#NULL!	#NULL!	#NULL!	#NULL!	#NULL!	5	5	5	6	3	6	6	2	7	6	5	5	5	6	7	7	6	6	6	6	5	70	80	4	5	4		1		2	68	9	1
2021-10-08 02:56:00	2021-10-08 03:15:59	0	100	1199	1	2021-10-08 03:16:00	anonymous	EN	4	7	#NULL!	#NULL!	#NULL!	#NULL!	#NULL!	#NULL!	4	5	5	6	4	3	5	5	5	5	4	4	5	5	5	5	6	6	6	4	5	32	83	7	7	3		1		2	68	18	1
2021-10-08 03:13:07	2021-10-08 03:16:57	0	100	230	1	2021-10-08 03:16:57	anonymous	EN	4	7	#NULL!	#NULL!	#NULL!	#NULL!	#NULL!	#NULL!	1	1	1	1	1	6	1	1	1	1	1	1	1	4	1	1	1	4	4	4	1	43	50	6	6	5		1		1	27	25	1
2021-10-08 02:54:40	2021-10-08 03:18:41	0	100	1441	1	2021-10-08 03:18:41	anonymous	EN	4	7	#NULL!	#NULL!	#NULL!	#NULL!	#NULL!	#NULL!	6	6	6	6	6	6	6	6	6	6	5	6	6	6	6	6	6	6	6	6	6	30	50	5	5	2		1		1	68	36	1
2021-10-08 02:59:02	2021-10-08 03:20:26	0	100	1284	1	2021-10-08 03:20:27	anonymous	EN	4	7	#NULL!	#NULL!	#NULL!	#NULL!	#NULL!	#NULL!	5	6	5	6	6	6	6	5	5	6	5	6	6	6	6	6	7	7	6	7	6	80	75	5	5	4		1		2	68	26	1
2021-10-08 02:11:42	2021-10-08 03:21:07	0	100	4164	1	2021-10-08 03:21:07	anonymous	EN	4	7	#NULL!	#NULL!	#NULL!	#NULL!	#NULL!	#NULL!	4	2	4	2	2	5	4	2	2	2	2	2	2	5	4	2	2	6	2	2	2	61	59	5	5	2		2		1	68	26	1
2021-10-08 03:17:39	2021-10-08 03:21:50	0	100	250	1	2021-10-08 03:21:50	anonymous	EN	4	7	#NULL!	#NULL!	#NULL!	#NULL!	#NULL!	#NULL!	3	2	2	4	3	4	1	5	4	3	2	6	5	6	3	5	2	2	6	6	3	66	73	6	7	3		1		1	27	7	1
2021-10-08 03:16:08	2021-10-08 03:23:10	0	100	421	1	2021-10-08 03:23:10	anonymous	EN	4	7	#NULL!	#NULL!	#NULL!	#NULL!	#NULL!	#NULL!	6	7	7	6	7	6	7	6	6	6	6	6	4	6	5	7	7	7	7	6	6	90	99	4	4	2		2		2	68	19	1
2021-10-08 03:19:06	2021-10-08 03:23:56	0	100	289	1	2021-10-08 03:23:56	anonymous	EN	4	7	#NULL!	#NULL!	#NULL!	#NULL!	#NULL!	#NULL!	2	3	4	3	3	4	4	4	4	4	4	4	2	4	4	6	6	5	2	5	2	16	24	6	7	2		1		1	145	9	1
2021-10-08 03:11:15	2021-10-08 03:29:00	0	100	1064	1	2021-10-08 03:29:00	anonymous	EN	4	7	#NULL!	#NULL!	#NULL!	#NULL!	#NULL!	#NULL!	6	6	5	6	6	7	7	6	6	7	7	7	7	7	7	7	7	7	6	7	7	70	80	5	6	1		4		2	87	39	1
2021-10-08 03:26:30	2021-10-08 03:30:15	0	100	225	1	2021-10-08 03:30:15	anonymous	EN	4	7	#NULL!	#NULL!	#NULL!	#NULL!	#NULL!	#NULL!	6	7	7	6	6	6	5	4	5	6	5	4	5	5	5	4	6	5	5	5	6	70	60	7	4	4		1		1	190	11	1
2021-10-08 03:09:20	2021-10-08 03:37:54	0	100	1713	1	2021-10-08 03:37:55	anonymous	EN	4	7	#NULL!	#NULL!	#NULL!	#NULL!	#NULL!	#NULL!	7	6	5	5	5	7	4	5	6	7	6	7	5	5	6	7	4	3	6	5	4	81	91	3	7	4		7		2	68	11	1
2021-10-08 03:22:01	2021-10-08 03:43:08	0	100	1266	1	2021-10-08 03:43:08	anonymous	EN	4	7	#NULL!	#NULL!	#NULL!	#NULL!	#NULL!	#NULL!	7	7	7	7	6	7	7	7	7	7	7	7	5	7	7	7	7	7	7	7	7	85	80	5	6	5		1		1	68	37	1
2021-10-08 03:33:57	2021-10-08 04:00:03	0	100	1565	1	2021-10-08 04:00:03	anonymous	EN	4	7	#NULL!	#NULL!	#NULL!	#NULL!	#NULL!	#NULL!	5	5	1	1	1	5	1	5	7	7	7	7	7	7	7	7	1	7	1	1	4	65	78	2	5	4		9	freelancer - self employed	1	27	2	1
2021-10-08 03:02:42	2021-10-08 04:20:12	0	100	4650	1	2021-10-08 04:20:13	anonymous	EN	4	7	#NULL!	#NULL!	#NULL!	#NULL!	#NULL!	#NULL!	6	6	6	6	5	7	6	6	5	5	5	5	6	5	5	4	6	7	6	4	5	60	71	5	5	2		1		1	68	33	1
2021-10-08 07:52:26	2021-10-08 07:59:50	0	100	443	1	2021-10-08 07:59:50	anonymous	EN	4	7	#NULL!	#NULL!	#NULL!	#NULL!	#NULL!	#NULL!	5	6	7	7	6	7	6	7	7	7	7	7	7	7	7	7	7	7	7	7	6	86	91	6	5	3		2		1	27	13	1
2021-10-08 07:55:45	2021-10-08 08:12:34	0	100	1009	1	2021-10-08 08:12:35	anonymous	EN	4	7	#NULL!	#NULL!	#NULL!	#NULL!	#NULL!	#NULL!	5	6	6	6	6	6	6	5	6	6	6	6	6	6	6	6	5	6	6	5	5	65	65	6	6	5		1		1	68	12	1
2021-10-08 08:53:44	2021-10-08 09:01:03	0	100	439	1	2021-10-08 09:01:03	anonymous	EN	4	7	#NULL!	#NULL!	#NULL!	#NULL!	#NULL!	#NULL!	6	7	7	4	6	7	6	7	7	7	7	4	7	4	6	6	7	7	7	7	7	75	59	6	7	2		1		2	27	25	1
2021-10-08 02:04:07	2021-10-08 02:08:20	0	100	253	1	2021-10-08 02:08:20	anonymous	EN	#NULL!	#NULL!	#NULL!	#NULL!	4	8	#NULL!	#NULL!	5	3	4	3	4	2	4	3	4	4	3	4	3	5	5	3	3	2	4	4	5	46	30	6	5	2		2		1	68	14	#NULL!
2021-10-08 02:05:45	2021-10-08 02:09:17	0	100	212	1	2021-10-08 02:09:17	anonymous	EN	#NULL!	#NULL!	#NULL!	#NULL!	4	8	#NULL!	#NULL!	5	5	4	5	4	4	5	5	5	4	5	4	5	4	4	5	5	4	4	4	4	68	56	4	6	2		1		2	68	18	#NULL!
2021-10-08 02:07:22	2021-10-08 02:10:43	0	100	201	1	2021-10-08 02:10:44	anonymous	EN	#NULL!	#NULL!	#NULL!	#NULL!	4	8	#NULL!	#NULL!	4	4	4	4	4	4	4	4	4	4	4	4	4	4	4	4	4	4	4	4	4	50	50	4	6	2		1		1	68	14	#NULL!
2021-10-08 02:09:43	2021-10-08 02:12:59	0	100	196	1	2021-10-08 02:12:59	anonymous	EN	#NULL!	#NULL!	#NULL!	#NULL!	4	8	#NULL!	#NULL!	6	6	6	6	6	6	6	6	4	7	5	6	6	6	7	5	6	6	5	5	5	64	63	5	6	6		1		1	68	11	#NULL!
2021-10-08 02:06:35	2021-10-08 02:13:40	0	100	424	1	2021-10-08 02:13:40	anonymous	EN	#NULL!	#NULL!	#NULL!	#NULL!	4	8	#NULL!	#NULL!	1	1	3	4	2	4	1	1	7	7	4	7	7	4	7	7	4	7	4	4	4	82	51	5	7	4		7		2	27	29	#NULL!
2021-10-08 02:06:01	2021-10-08 02:15:03	0	100	541	1	2021-10-08 02:15:03	anonymous	EN	#NULL!	#NULL!	#NULL!	#NULL!	4	8	#NULL!	#NULL!	7	7	7	7	7	5	7	6	7	7	7	5	7	5	7	7	7	7	7	7	7	100	100	6	6	4		1		2	68	14	#NULL!
2021-10-08 02:11:23	2021-10-08 02:16:47	0	100	323	1	2021-10-08 02:16:47	anonymous	EN	#NULL!	#NULL!	#NULL!	#NULL!	4	8	#NULL!	#NULL!	4	6	4	4	5	7	4	4	4	4	4	4	4	4	4	4	4	7	4	4	4	51	50	4	3	2		2		2	68	29	#NULL!
2021-10-08 02:10:52	2021-10-08 02:17:23	0	100	390	1	2021-10-08 02:17:23	anonymous	EN	#NULL!	#NULL!	#NULL!	#NULL!	4	8	#NULL!	#NULL!	7	7	7	7	7	7	7	6	7	7	7	7	7	7	7	7	7	7	7	7	7	75	80	4	4	3		1		2	27	34	#NULL!
2021-10-08 02:14:58	2021-10-08 02:18:32	0	100	214	1	2021-10-08 02:18:33	anonymous	EN	#NULL!	#NULL!	#NULL!	#NULL!	4	8	#NULL!	#NULL!	4	4	4	7	5	7	5	5	6	5	5	4	4	5	5	4	7	6	7	7	6	49	55	4	6	2		2		2	27	12	#NULL!
2021-10-08 02:13:04	2021-10-08 02:18:39	0	100	335	1	2021-10-08 02:18:40	anonymous	EN	#NULL!	#NULL!	#NULL!	#NULL!	4	8	#NULL!	#NULL!	6	7	7	7	7	7	7	6	7	7	7	7	6	4	7	4	6	7	6	6	3	100	80	6	5	2		3		1	68	-1	#NULL!
2021-10-08 02:15:49	2021-10-08 02:21:25	0	100	335	1	2021-10-08 02:21:25	anonymous	EN	#NULL!	#NULL!	#NULL!	#NULL!	4	8	#NULL!	#NULL!	6	6	5	5	5	5	5	5	7	7	7	6	7	6	7	7	7	7	6	6	5	60	75	2	1	4		1		2	27	5	#NULL!
2021-10-08 02:12:09	2021-10-08 02:21:26	0	100	557	1	2021-10-08 02:21:26	anonymous	EN	#NULL!	#NULL!	#NULL!	#NULL!	4	8	#NULL!	#NULL!	5	6	5	5	5	4	5	6	5	5	5	6	5	5	5	6	6	7	6	5	6	76	91	6	7	5		6		2	68	12	#NULL!
2021-10-08 02:16:36	2021-10-08 02:23:23	0	100	406	1	2021-10-08 02:23:24	anonymous	EN	#NULL!	#NULL!	#NULL!	#NULL!	4	8	#NULL!	#NULL!	7	4	7	7	7	7	7	7	7	7	7	7	7	7	7	7	7	7	7	7	7	100	100	4	5	2		2		2	68	18	#NULL!
2021-10-08 02:19:05	2021-10-08 02:24:28	0	100	322	1	2021-10-08 02:24:28	anonymous	EN	#NULL!	#NULL!	#NULL!	#NULL!	4	8	#NULL!	#NULL!	6	6	6	6	6	6	6	6	6	6	5	6	5	4	5	6	7	7	7	5	5	61	69	6	7	5		8		1	27	41	#NULL!
2021-10-08 02:23:22	2021-10-08 02:25:55	0	100	152	1	2021-10-08 02:25:56	anonymous	EN	#NULL!	#NULL!	#NULL!	#NULL!	4	8	#NULL!	#NULL!	6	5	5	5	5	5	5	5	5	6	4	5	5	5	5	4	4	3	4	4	3	50	61	5	6	4		1		2	10	17	#NULL!
2021-10-08 02:20:11	2021-10-08 02:32:50	0	100	759	1	2021-10-08 02:32:50	anonymous	EN	#NULL!	#NULL!	#NULL!	#NULL!	4	8	#NULL!	#NULL!	6	7	5	7	6	6	5	4	4	5	4	5	4	4	5	5	4	4	6	4	5	69	56	6	7	2		4		1	68	17	#NULL!
2021-10-08 02:18:19	2021-10-08 02:33:49	0	100	929	1	2021-10-08 02:33:49	anonymous	EN	#NULL!	#NULL!	#NULL!	#NULL!	4	8	#NULL!	#NULL!	4	7	6	5	5	4	6	5	5	6	7	5	6	6	7	6	6	5	6	5	5	80	70	2	4	2		1		2	68	13	#NULL!
2021-10-08 02:30:48	2021-10-08 02:34:21	0	100	212	1	2021-10-08 02:34:22	anonymous	EN	#NULL!	#NULL!	#NULL!	#NULL!	4	8	#NULL!	#NULL!	5	7	4	7	4	6	7	7	7	7	7	7	7	7	7	7	7	7	7	7	7	52	68	5	7	3		1		2	27	9	#NULL!
2021-10-08 02:27:28	2021-10-08 02:34:27	0	100	418	1	2021-10-08 02:34:27	anonymous	EN	#NULL!	#NULL!	#NULL!	#NULL!	4	8	#NULL!	#NULL!	6	6	6	6	5	6	6	5	5	5	6	5	6	5	5	6	7	7	7	7	7	81	83	4	4	4		7		2	68	20	#NULL!
2021-10-08 02:33:20	2021-10-08 02:37:12	0	100	231	1	2021-10-08 02:37:12	anonymous	EN	#NULL!	#NULL!	#NULL!	#NULL!	4	8	#NULL!	#NULL!	6	6	6	6	6	6	6	6	6	6	6	6	6	6	6	6	7	7	4	4	2	92	90	5	4	2		6		2	68	2	#NULL!
2021-10-08 02:28:22	2021-10-08 02:37:32	0	100	549	1	2021-10-08 02:37:32	anonymous	EN	#NULL!	#NULL!	#NULL!	#NULL!	4	8	#NULL!	#NULL!	7	7	6	7	6	7	6	7	7	7	5	6	5	5	5	7	7	7	7	7	7	98	92	3	6	4		1		2	27	18	#NULL!
2021-10-08 02:33:36	2021-10-08 02:38:58	0	100	322	1	2021-10-08 02:38:59	anonymous	EN	#NULL!	#NULL!	#NULL!	#NULL!	4	8	#NULL!	#NULL!	5	5	4	6	4	7	5	4	4	4	4	6	6	4	4	6	6	6	6	7	6	81	54	5	6	4		7		2	68	22	#NULL!
2021-10-08 02:41:48	2021-10-08 02:45:34	0	100	226	1	2021-10-08 02:45:34	anonymous	EN	#NULL!	#NULL!	#NULL!	#NULL!	4	8	#NULL!	#NULL!	7	7	7	7	7	7	7	7	6	6	6	5	7	5	7	7	7	7	7	6	6	100	50	2	1	3		1		2	27	10	#NULL!
2021-10-08 02:40:20	2021-10-08 02:47:24	0	100	424	1	2021-10-08 02:47:24	anonymous	EN	#NULL!	#NULL!	#NULL!	#NULL!	4	8	#NULL!	#NULL!	6	5	4	5	6	5	5	5	6	6	6	7	5	5	5	5	5	6	6	5	5	71	81	6	7	4		4		1	68	40	#NULL!
2021-10-08 02:41:18	2021-10-08 02:47:42	0	100	383	1	2021-10-08 02:47:42	anonymous	EN	#NULL!	#NULL!	#NULL!	#NULL!	4	8	#NULL!	#NULL!	5	4	5	5	5	5	6	4	6	4	5	5	5	6	5	6	5	4	5	4	5	62	71	5	6	3		1		1	68	10	#NULL!
2021-10-08 02:43:14	2021-10-08 02:47:55	0	100	280	1	2021-10-08 02:47:55	anonymous	EN	#NULL!	#NULL!	#NULL!	#NULL!	4	8	#NULL!	#NULL!	5	5	2	6	5	6	4	5	3	5	4	4	5	5	3	4	6	5	5	5	5	68	62	6	6	3		1		1	68	6	#NULL!
2021-10-08 02:46:05	2021-10-08 02:51:09	0	100	304	1	2021-10-08 02:51:10	anonymous	EN	#NULL!	#NULL!	#NULL!	#NULL!	4	8	#NULL!	#NULL!	6	6	4	6	5	5	5	6	7	6	5	6	5	5	6	6	7	6	6	6	5	82	82	4	5	3		9	Student and Part Time Job	2	68	1	#NULL!
2021-10-08 02:47:51	2021-10-08 02:54:32	0	100	401	1	2021-10-08 02:54:32	anonymous	EN	#NULL!	#NULL!	#NULL!	#NULL!	4	8	#NULL!	#NULL!	5	6	6	6	6	5	6	6	5	6	6	7	6	6	6	7	7	7	7	6	6	71	90	5	2	3		6		1	68	8	#NULL!
2021-10-08 02:50:59	2021-10-08 02:56:18	0	100	318	1	2021-10-08 02:56:18	anonymous	EN	#NULL!	#NULL!	#NULL!	#NULL!	4	8	#NULL!	#NULL!	5	6	6	6	6	5	5	3	6	6	5	5	5	6	5	7	5	4	6	4	3	51	69	3	5	4		6		1	68	4	#NULL!
2021-10-08 02:54:16	2021-10-08 02:59:31	0	100	314	1	2021-10-08 02:59:31	anonymous	EN	#NULL!	#NULL!	#NULL!	#NULL!	4	8	#NULL!	#NULL!	6	5	5	6	5	7	5	6	7	7	7	6	6	7	7	7	2	6	7	7	7	92	91	5	4	4		2		2	68	29	#NULL!
2021-10-08 02:53:26	2021-10-08 03:02:30	0	100	543	1	2021-10-08 03:02:30	anonymous	EN	#NULL!	#NULL!	#NULL!	#NULL!	4	8	#NULL!	#NULL!	5	6	6	7	5	6	6	6	4	6	5	5	5	5	6	6	6	6	7	6	5	75	90	4	6	2		1		1	68	14	#NULL!
2021-10-08 02:59:02	2021-10-08 03:03:09	0	100	247	1	2021-10-08 03:03:10	anonymous	EN	#NULL!	#NULL!	#NULL!	#NULL!	4	8	#NULL!	#NULL!	6	6	7	7	6	6	5	6	7	7	6	6	6	6	6	7	5	7	5	5	5	81	79	7	7	4		1		1	27	18	#NULL!
2021-10-08 03:03:40	2021-10-08 03:05:21	0	100	100	1	2021-10-08 03:05:21	anonymous	EN	#NULL!	#NULL!	#NULL!	#NULL!	4	8	#NULL!	#NULL!	5	7	4	4	4	4	3	6	3	3	7	7	5	4	4	4	6	2	5	4	4	49	76	4	6	2		7		2	27	2	#NULL!
2021-10-08 03:00:24	2021-10-08 03:10:00	0	100	576	1	2021-10-08 03:10:01	anonymous	EN	#NULL!	#NULL!	#NULL!	#NULL!	4	8	#NULL!	#NULL!	7	7	7	7	7	4	7	7	7	7	7	7	7	4	7	7	7	7	7	7	7	80	91	7	7	3		1		2	27	16	#NULL!
2021-10-08 03:11:39	2021-10-08 03:17:29	0	100	350	1	2021-10-08 03:17:30	anonymous	EN	#NULL!	#NULL!	#NULL!	#NULL!	4	8	#NULL!	#NULL!	5	5	5	6	4	5	5	4	5	5	5	6	4	6	5	4	6	5	6	5	5	53	49	6	4	3		6		2	68	7	#NULL!
2021-10-08 03:14:05	2021-10-08 03:18:31	0	100	266	1	2021-10-08 03:18:31	anonymous	EN	#NULL!	#NULL!	#NULL!	#NULL!	4	8	#NULL!	#NULL!	6	6	4	6	4	6	6	6	6	6	4	6	4	6	6	6	5	5	5	6	5	80	83	4	3	4		1		2	68	9	#NULL!
2021-10-08 03:09:10	2021-10-08 03:21:10	0	100	720	1	2021-10-08 03:21:10	anonymous	EN	#NULL!	#NULL!	#NULL!	#NULL!	4	8	#NULL!	#NULL!	6	6	6	7	5	5	7	5	5	5	5	5	5	5	5	5	7	6	7	5	5	80	50	6	5	4		1		1	27	21	#NULL!
2021-10-08 03:15:36	2021-10-08 03:23:31	0	100	474	1	2021-10-08 03:23:31	anonymous	EN	#NULL!	#NULL!	#NULL!	#NULL!	4	8	#NULL!	#NULL!	4	6	4	6	5	5	6	5	3	5	4	3	5	4	5	5	6	6	4	5	4	89	72	6	7	4		1		2	11	5	#NULL!
2021-10-08 03:16:00	2021-10-08 03:25:58	0	100	597	1	2021-10-08 03:25:58	anonymous	EN	#NULL!	#NULL!	#NULL!	#NULL!	4	8	#NULL!	#NULL!	6	5	6	6	6	2	5	6	5	5	5	5	4	2	4	6	6	7	6	6	4	30	60	5	6	3		1		1	68	35	#NULL!
2021-10-08 03:23:00	2021-10-08 03:27:27	0	100	267	1	2021-10-08 03:27:28	anonymous	EN	#NULL!	#NULL!	#NULL!	#NULL!	4	8	#NULL!	#NULL!	2	5	5	5	4	4	5	6	1	3	2	1	2	2	3	2	5	4	1	5	4	56	69	6	3	3		1		1	68	24	#NULL!
2021-10-08 03:18:41	2021-10-08 03:27:30	0	100	528	1	2021-10-08 03:27:30	anonymous	EN	#NULL!	#NULL!	#NULL!	#NULL!	4	8	#NULL!	#NULL!	3	5	5	6	3	5	5	4	4	4	4	4	4	4	4	4	4	5	5	4	4	85	60	5	6	4		1		2	27	0	#NULL!
2021-10-08 03:24:10	2021-10-08 03:28:17	0	100	247	1	2021-10-08 03:28:18	anonymous	EN	#NULL!	#NULL!	#NULL!	#NULL!	4	8	#NULL!	#NULL!	4	5	4	5	4	4	4	5	5	5	5	4	5	4	5	5	5	4	5	4	4	65	51	4	5	3		1		1	27	30	#NULL!
2021-10-08 03:25:57	2021-10-08 03:32:27	0	100	389	1	2021-10-08 03:32:27	anonymous	EN	#NULL!	#NULL!	#NULL!	#NULL!	4	8	#NULL!	#NULL!	3	3	1	6	4	6	1	1	7	7	7	7	7	7	7	7	4	7	1	1	4	83	100	5	5	4		1		1	27	9	#NULL!
2021-10-08 04:14:48	2021-10-08 04:19:49	0	100	301	1	2021-10-08 04:19:49	anonymous	EN	#NULL!	#NULL!	#NULL!	#NULL!	4	8	#NULL!	#NULL!	4	7	5	7	5	6	5	5	7	6	5	7	4	4	5	7	5	7	5	5	4	100	50	5	5	4		2		2	27	13	#NULL!
2021-10-08 05:36:12	2021-10-08 05:43:28	0	100	435	1	2021-10-08 05:43:28	anonymous	EN	#NULL!	#NULL!	#NULL!	#NULL!	4	8	#NULL!	#NULL!	4	3	6	6	5	6	6	5	7	7	6	6	5	6	7	7	7	7	6	5	4	80	70	4	5	2		1		1	27	37	#NULL!
2021-10-08 07:55:27	2021-10-08 08:05:23	0	100	596	1	2021-10-08 08:05:23	anonymous	EN	#NULL!	#NULL!	#NULL!	#NULL!	4	8	#NULL!	#NULL!	5	4	3	6	4	3	2	5	5	4	3	6	4	3	2	5	4	7	5	4	4	50	80	5	5	5		1		1	27	18	#NULL!
2021-10-08 10:04:49	2021-10-08 10:08:27	0	100	217	1	2021-10-08 10:08:27	anonymous	EN	#NULL!	#NULL!	#NULL!	#NULL!	4	8	#NULL!	#NULL!	4	6	5	4	5	4	2	4	6	6	7	7	6	5	5	6	4	6	5	4	5	90	100	5	5	5		2		2	11	11	#NULL!
[truncated: 15 more columns]

## Sheet: caption
Experiment_5
